# Supplementary material for: Enhancing the mechanical properties and providing bioactive potential for graphene oxide/montmorillonite hybrid dental resin composites
Source: Sci Rep. 2022 Jun 17;12:10259. doi: 10.1038/s41598-022-13766-1 (PMC9205868; doi:10.1038/s41598-022-13766-1)
Supplement: Supplementary file 2 — Supplementary Information 2. [file 41598_2022_13766_MOESM2_ESM.txt]

3	139,96146
3,02	151,96146
3,04	121,96146
3,06	79,96146
3,08	139,96146
3,1	79,96146
3,12	-8,03854
3,14	55,96146
3,16	-18,03854
3,18	33,96146
3,2	-30,03854
3,22	83,96146
3,24	45,96146
3,26	69,96146
3,28	-24,03854
3,3	17,96146
3,32	-90,03854
3,34	5,96146
3,36	-14,03854
3,38	-36,03854
3,4	-84,03854
3,42	-16,03854
3,44	-36,03854
3,46	-96,03854
3,48	-92,03854
3,5	-42,03854
3,52	-120,03854
3,54	-162,03854
3,56	-92,03854
3,58	-86,03854
3,6	-134,03854
3,62	-174,03854
3,64	-138,03854
3,66	-202,03854
3,68	-158,03854
3,7	-194,03854
3,72	-266,03854
3,74	-150,03854
3,76	-240,03854
3,78	-248,03854
3,8	-214,03854
3,82	-116,03854
3,84	-262,03854
3,86	-158,03854
3,88	-196,03854
3,9	-232,03854
3,92	-226,03854
3,94	-268,03854
3,96	-218,03854
3,98	-204,03854
4	-198,03854
4,02	-196,03854
4,04	-276,03854
4,06	-170,03854
4,08	-278,03854
4,1	-224,03854
4,12	-310,03854
4,14	-274,03854
4,16	-258,03854
4,18	-280,03854
4,2	-262,03854
4,22	-270,03854
4,24	-166,03854
4,26	-288,03854
4,28	-332,03854
4,3	-296,03854
4,32	-254,03854
4,34	-258,03854
4,36	-296,03854
4,38	-272,03854
4,4	-326,03854
4,42	-228,03854
4,44	-286,03854
4,46	-334,03854
4,48	-288,03854
4,5	-320,03854
4,52	-246,03854
4,54	-284,03854
4,56	-352,03854
4,58	-350,03854
4,6	-314,03854
4,62	-334,03854
4,64	-284,03854
4,66	-382,03854
4,68	-324,03854
4,7	-262,03854
4,72	-312,03854
4,74	-316,03854
4,76	-306,03854
4,78	-336,03854
4,8	-246,03854
4,82	-322,03854
4,84	-258,03854
4,86	-268,03854
4,88	-292,03854
4,9	-296,03854
4,92	-382,03854
4,94	-304,03854
4,96	-250,03854
4,98	-296,03854
5	-298,03854
5,02	-250,03854
5,04	-322,03854
5,06	-264,03854
5,08	-266,03854
5,1	-306,03854
5,12	-280,03854
5,14	-292,03854
5,16	-230,03854
5,18	-198,03854
5,2	-232,03854
5,22	-290,03854
5,24	-294,03854
5,26	-336,03854
5,28	-252,03854
5,3	-260,03854
5,32	-254,03854
5,34	-210,03854
5,36	-226,03854
5,38	-174,03854
5,4	-266,03854
5,42	-246,03854
5,44	-230,03854
5,46	-282,03854
5,48	-174,03854
5,5	-204,03854
5,52	-206,03854
5,54	-152,03854
5,56	-224,03854
5,58	-194,03854
5,6	-176,03854
5,62	-142,03854
5,64	-176,03854
5,66	-156,03854
5,68	-162,03854
5,7	-130,03854
5,72	-104,03854
5,74	-178,03854
5,76	-152,03854
5,78	-188,03854
5,8	-132,03854
5,82	-156,03854
5,84	-36,03854
5,86	-158,03854
5,88	-112,03854
5,9	-60,03854
5,92	-100,03854
5,94	-104,03854
5,96	-44,03854
5,98	-76,03854
6	-80,03854
6,02	19,96146
6,04	57,96146
6,06	101,96146
6,08	41,96146
6,1	5,96146
6,12	39,96146
6,14	1,96146
6,16	51,96146
6,18	103,96146
6,2	29,96146
6,22	139,96146
6,24	111,96146
6,26	41,96146
6,28	127,96146
6,3	175,96146
6,32	121,96146
6,34	125,96146
6,36	111,96146
6,38	113,96146
6,4	213,96146
6,42	271,96146
6,44	259,96146
6,46	219,96146
6,48	169,96146
6,5	307,96146
6,52	387,96146
6,54	293,96146
6,56	341,96146
6,58	373,96146
6,6	297,96146
6,62	379,96146
6,64	333,96146
6,66	385,96146
6,68	445,96146
6,7	423,96146
6,72	371,96146
6,74	393,96146
6,76	443,96146
6,78	449,96146
6,8	525,96146
6,82	527,96146
6,84	521,96146
6,86	547,96146
6,88	507,96146
6,9	671,96146
6,92	597,96146
6,94	717,96146
6,96	653,96146
6,98	743,96146
7	675,96146
7,02	667,96146
7,04	823,96146
7,06	801,96146
7,08	785,96146
7,1	745,96146
7,12	853,96146
7,14	823,96146
7,16	903,96146
7,18	815,96146
7,2	855,96146
7,22	957,96146
7,24	885,96146
7,26	837,96146
7,28	957,96146
7,3	957,96146
7,32	1015,96146
7,34	919,96146
7,36	1177,96146
7,38	1015,96146
7,4	941,96146
7,42	1007,96146
7,44	985,96146
7,46	955,96146
7,48	1071,96146
7,5	941,96146
7,52	991,96146
7,54	915,96146
7,56	1025,96146
7,58	935,96146
7,6	973,96146
7,62	1037,96146
7,64	921,96146
7,66	913,96146
7,68	1015,96146
7,7	955,96146
7,72	931,96146
7,74	837,96146
7,76	975,96146
7,78	827,96146
7,8	811,96146
7,82	715,96146
7,84	709,96146
7,86	889,96146
7,88	689,96146
7,9	719,96146
7,92	699,96146
7,94	671,96146
7,96	641,96146
7,98	587,96146
8	533,96146
8,02	361,96146
8,04	559,96146
8,06	481,96146
8,08	413,96146
8,1	361,96146
8,12	377,96146
8,14	217,96146
8,16	189,96146
8,18	185,96146
8,2	107,96146
8,22	129,96146
8,24	97,96146
8,26	91,96146
8,28	-14,03854
8,3	-54,03854
8,32	-80,03854
8,34	-190,03854
8,36	-194,03854
8,38	-66,03854
8,4	-236,03854
8,42	-212,03854
8,44	-248,03854
8,46	-296,03854
8,48	-282,03854
8,5	-324,03854
8,52	-344,03854
8,54	-430,03854
8,56	-498,03854
8,58	-470,03854
8,6	-500,03854
8,62	-516,03854
8,64	-478,03854
8,66	-570,03854
8,68	-616,03854
8,7	-628,03854
8,72	-620,03854
8,74	-696,03854
8,76	-694,03854
8,78	-718,03854
8,8	-722,03854
8,82	-790,03854
8,84	-766,03854
8,86	-812,03854
8,88	-818,03854
8,9	-900,03854
8,92	-926,03854
8,94	-876,03854
8,96	-942,03854
8,98	-944,03854
9	-904,03854
9,02	-980,03854
9,04	-990,03854
9,06	-1012,03854
9,08	-1014,03854
9,1	-1056,03854
9,12	-1104,03854
9,14	-1100,03854
9,16	-1066,03854
9,18	-1090,03854
9,2	-1038,03854
9,22	-1044,03854
9,24	-1088,03854
9,26	-1110,03854
9,28	-1110,03854
9,3	-1154,03854
9,32	-1176,03854
9,34	-1156,03854
9,36	-1154,03854
9,38	-1166,03854
9,4	-1168,03854
9,42	-1226,03854
9,44	-1216,03854
9,46	-1212,03854
9,48	-1236,03854
9,5	-1250,03854
9,52	-1238,03854
9,54	-1176,03854
9,56	-1318,03854
9,58	-1272,03854
9,6	-1334,03854
9,62	-1276,03854
9,64	-1290,03854
9,66	-1288,03854
9,68	-1304,03854
9,7	-1252,03854
9,72	-1318,03854
9,74	-1336,03854
9,76	-1282,03854
9,78	-1384,03854
9,8	-1374,03854
9,82	-1328,03854
9,84	-1334,03854
9,86	-1330,03854
9,88	-1326,03854
9,9	-1336,03854
9,92	-1362,03854
9,94	-1312,03854
9,96	-1362,03854
9,98	-1368,03854
10	-1368,03854
10,02	-1332,03854
10,04	-1394,03854
10,06	-1396,03854
10,08	-1400,03854
10,1	-1382,03854
10,12	-1418,03854
10,14	-1386,03854
10,16	-1358,03854
10,18	-1412,03854
10,2	-1426,03854
10,22	-1432,03854
10,24	-1424,03854
10,26	-1456,03854
10,28	-1438,03854
10,3	-1426,03854
10,32	-1402,03854
10,34	-1420,03854
10,36	-1374,03854
10,38	-1388,03854
10,4	-1396,03854
10,42	-1424,03854
10,44	-1432,03854
10,46	-1466,03854
10,48	-1422,03854
10,5	-1436,03854
10,52	-1442,03854
10,54	-1428,03854
10,56	-1440,03854
10,58	-1426,03854
10,6	-1456,03854
10,62	-1416,03854
10,64	-1444,03854
10,66	-1440,03854
10,68	-1442,03854
10,7	-1438,03854
10,72	-1456,03854
10,74	-1466,03854
10,76	-1450,03854
10,78	-1472,03854
10,8	-1448,03854
10,82	-1490,03854
10,84	-1452,03854
10,86	-1446,03854
10,88	-1456,03854
10,9	-1496,03854
10,92	-1462,03854
10,94	-1470,03854
10,96	-1492,03854
10,98	-1490,03854
11	-1468,03854
11,02	-1442,03854
11,04	-1444,03854
11,06	-1462,03854
11,08	-1476,03854
11,1	-1482,03854
11,12	-1460,03854
11,14	-1458,03854
11,16	-1500,03854
11,18	-1486,03854
11,2	-1528,03854
11,22	-1514,03854
11,24	-1486,03854
11,26	-1462,03854
11,28	-1480,03854
11,3	-1510,03854
11,32	-1480,03854
11,34	-1516,03854
11,36	-1476,03854
11,38	-1496,03854
11,4	-1450,03854
11,42	-1540,03854
11,44	-1490,03854
11,46	-1472,03854
11,48	-1488,03854
11,5	-1482,03854
11,52	-1498,03854
11,54	-1504,03854
11,56	-1470,03854
11,58	-1452,03854
11,6	-1438,03854
11,62	-1418,03854
11,64	-1404,03854
11,66	-1446,03854
11,68	-1428,03854
11,7	-1354,03854
11,72	-1416,03854
11,74	-1426,03854
11,76	-1408,03854
11,78	-1450,03854
11,8	-1500,03854
11,82	-1504,03854
11,84	-1496,03854
11,86	-1524,03854
11,88	-1490,03854
11,9	-1494,03854
11,92	-1472,03854
11,94	-1488,03854
11,96	-1476,03854
11,98	-1458,03854
12	-1494,03854
12,02	-1514,03854
12,04	-1466,03854
12,06	-1476,03854
12,08	-1484,03854
12,1	-1504,03854
12,12	-1436,03854
12,14	-1488,03854
12,16	-1500,03854
12,18	-1502,03854
12,2	-1498,03854
12,22	-1476,03854
12,24	-1524,03854
12,26	-1468,03854
12,28	-1496,03854
12,3	-1498,03854
12,32	-1506,03854
12,34	-1494,03854
12,36	-1498,03854
12,38	-1492,03854
12,4	-1464,03854
12,42	-1482,03854
12,44	-1490,03854
12,46	-1466,03854
12,48	-1482,03854
12,5	-1470,03854
12,52	-1456,03854
12,54	-1502,03854
12,56	-1498,03854
12,58	-1542,03854
12,6	-1492,03854
12,62	-1494,03854
12,64	-1494,03854
12,66	-1490,03854
12,68	-1488,03854
12,7	-1510,03854
12,72	-1502,03854
12,74	-1512,03854
12,76	-1514,03854
12,78	-1468,03854
12,8	-1510,03854
12,82	-1452,03854
12,84	-1502,03854
12,86	-1430,03854
12,88	-1470,03854
12,9	-1476,03854
12,92	-1482,03854
12,94	-1486,03854
12,96	-1548,03854
12,98	-1426,03854
13	-1466,03854
13,02	-1506,03854
13,04	-1504,03854
13,06	-1496,03854
13,08	-1492,03854
13,1	-1480,03854
13,12	-1504,03854
13,14	-1522,03854
13,16	-1494,03854
13,18	-1426,03854
13,2	-1450,03854
13,22	-1490,03854
13,24	-1464,03854
13,26	-1458,03854
13,28	-1458,03854
13,3	-1452,03854
13,32	-1514,03854
13,34	-1440,03854
13,36	-1434,03854
13,38	-1436,03854
13,4	-1456,03854
13,42	-1508,03854
13,44	-1464,03854
13,46	-1466,03854
13,48	-1462,03854
13,5	-1442,03854
13,52	-1434,03854
13,54	-1432,03854
13,56	-1420,03854
13,58	-1448,03854
13,6	-1422,03854
13,62	-1464,03854
13,64	-1428,03854
13,66	-1426,03854
13,68	-1424,03854
13,7	-1404,03854
13,72	-1446,03854
13,74	-1442,03854
13,76	-1440,03854
13,78	-1432,03854
13,8	-1476,03854
13,82	-1412,03854
13,84	-1414,03854
13,86	-1382,03854
13,88	-1400,03854
13,9	-1420,03854
13,92	-1446,03854
13,94	-1424,03854
13,96	-1392,03854
13,98	-1484,03854
14	-1448,03854
14,02	-1412,03854
14,04	-1430,03854
14,06	-1398,03854
14,08	-1380,03854
14,1	-1424,03854
14,12	-1406,03854
14,14	-1394,03854
14,16	-1422,03854
14,18	-1400,03854
14,2	-1396,03854
14,22	-1408,03854
14,24	-1368,03854
14,26	-1406,03854
14,28	-1414,03854
14,3	-1414,03854
14,32	-1402,03854
14,34	-1404,03854
14,36	-1412,03854
14,38	-1408,03854
14,4	-1396,03854
14,42	-1396,03854
14,44	-1388,03854
14,46	-1378,03854
14,48	-1398,03854
14,5	-1386,03854
14,52	-1340,03854
14,54	-1362,03854
14,56	-1394,03854
14,58	-1322,03854
14,6	-1330,03854
14,62	-1344,03854
14,64	-1316,03854
14,66	-1334,03854
14,68	-1324,03854
14,7	-1300,03854
14,72	-1272,03854
14,74	-1242,03854
14,76	-1272,03854
14,78	-1304,03854
14,8	-1258,03854
14,82	-1308,03854
14,84	-1270,03854
14,86	-1358,03854
14,88	-1328,03854
14,9	-1336,03854
14,92	-1332,03854
14,94	-1338,03854
14,96	-1310,03854
14,98	-1350,03854
15	-1394,03854
15,02	-1406,03854
15,04	-1390,03854
15,06	-1376,03854
15,08	-1370,03854
15,1	-1360,03854
15,12	-1368,03854
15,14	-1342,03854
15,16	-1360,03854
15,18	-1360,03854
15,2	-1336,03854
15,22	-1328,03854
15,24	-1356,03854
15,26	-1364,03854
15,28	-1376,03854
15,3	-1338,03854
15,32	-1308,03854
15,34	-1350,03854
15,36	-1364,03854
15,38	-1322,03854
15,4	-1354,03854
15,42	-1350,03854
15,44	-1306,03854
15,46	-1338,03854
15,48	-1320,03854
15,5	-1316,03854
15,52	-1328,03854
15,54	-1354,03854
15,56	-1328,03854
15,58	-1334,03854
15,6	-1328,03854
15,62	-1284,03854
15,64	-1304,03854
15,66	-1312,03854
15,68	-1340,03854
15,7	-1310,03854
15,72	-1304,03854
15,74	-1300,03854
15,76	-1316,03854
15,78	-1304,03854
15,8	-1342,03854
15,82	-1326,03854
15,84	-1320,03854
15,86	-1320,03854
15,88	-1296,03854
15,9	-1336,03854
15,92	-1296,03854
15,94	-1266,03854
15,96	-1274,03854
15,98	-1262,03854
16	-1318,03854
16,02	-1276,03854
16,04	-1294,03854
16,06	-1294,03854
16,08	-1324,03854
16,1	-1298,03854
16,12	-1318,03854
16,14	-1288,03854
16,16	-1284,03854
16,18	-1292,03854
16,2	-1318,03854
16,22	-1318,03854
16,24	-1318,03854
16,26	-1314,03854
16,28	-1296,03854
16,3	-1338,03854
16,32	-1330,03854
16,34	-1248,03854
16,36	-1300,03854
16,38	-1278,03854
16,4	-1300,03854
16,42	-1272,03854
16,44	-1308,03854
16,46	-1222,03854
16,48	-1268,03854
16,5	-1306,03854
16,52	-1272,03854
16,54	-1306,03854
16,56	-1282,03854
16,58	-1338,03854
16,6	-1264,03854
16,62	-1300,03854
16,64	-1282,03854
16,66	-1300,03854
16,68	-1288,03854
16,7	-1324,03854
16,72	-1306,03854
16,74	-1316,03854
16,76	-1262,03854
16,78	-1278,03854
16,8	-1266,03854
16,82	-1280,03854
16,84	-1282,03854
16,86	-1306,03854
16,88	-1278,03854
16,9	-1306,03854
16,92	-1306,03854
16,94	-1308,03854
16,96	-1304,03854
16,98	-1252,03854
17	-1324,03854
17,02	-1278,03854
17,04	-1270,03854
17,06	-1312,03854
17,08	-1276,03854
17,1	-1262,03854
17,12	-1298,03854
17,14	-1276,03854
17,16	-1308,03854
17,18	-1324,03854
17,2	-1272,03854
17,22	-1272,03854
17,24	-1278,03854
17,26	-1242,03854
17,28	-1236,03854
17,3	-1212,03854
17,32	-1242,03854
17,34	-1256,03854
17,36	-1214,03854
17,38	-1238,03854
17,4	-1264,03854
17,42	-1190,03854
17,44	-1242,03854
17,46	-1228,03854
17,48	-1264,03854
17,5	-1224,03854
17,52	-1294,03854
17,54	-1316,03854
17,56	-1200,03854
17,58	-1214,03854
17,6	-1210,03854
17,62	-1232,03854
17,64	-1258,03854
17,66	-1282,03854
17,68	-1208,03854
17,7	-1288,03854
17,72	-1260,03854
17,74	-1230,03854
17,76	-1252,03854
17,78	-1234,03854
17,8	-1206,03854
17,82	-1240,03854
17,84	-1204,03854
17,86	-1270,03854
17,88	-1208,03854
17,9	-1262,03854
17,92	-1232,03854
17,94	-1214,03854
17,96	-1192,03854
17,98	-1210,03854
18	-1214,03854
18,02	-1222,03854
18,04	-1246,03854
18,06	-1196,03854
18,08	-1208,03854
18,1	-1212,03854
18,12	-1222,03854
18,14	-1248,03854
18,16	-1238,03854
18,18	-1218,03854
18,2	-1176,03854
18,22	-1210,03854
18,24	-1224,03854
18,26	-1224,03854
18,28	-1182,03854
18,3	-1240,03854
18,32	-1180,03854
18,34	-1210,03854
18,36	-1244,03854
18,38	-1196,03854
18,4	-1152,03854
18,42	-1170,03854
18,44	-1170,03854
18,46	-1210,03854
18,48	-1182,03854
18,5	-1266,03854
18,52	-1282,03854
18,54	-1236,03854
18,56	-1246,03854
18,58	-1152,03854
18,6	-1170,03854
18,62	-1194,03854
18,64	-1246,03854
18,66	-1236,03854
18,68	-1202,03854
18,7	-1176,03854
18,72	-1114,03854
18,74	-1164,03854
18,76	-1170,03854
18,78	-1168,03854
18,8	-1210,03854
18,82	-1150,03854
18,84	-1208,03854
18,86	-1190,03854
18,88	-1184,03854
18,9	-1164,03854
18,92	-1142,03854
18,94	-1222,03854
18,96	-1158,03854
18,98	-1224,03854
19	-1156,03854
19,02	-1188,03854
19,04	-1176,03854
19,06	-1184,03854
19,08	-1156,03854
19,1	-1190,03854
19,12	-1172,03854
19,14	-1126,03854
19,16	-1140,03854
19,18	-1112,03854
19,2	-1178,03854
19,22	-1146,03854
19,24	-1202,03854
19,26	-1112,03854
19,28	-1158,03854
19,3	-1122,03854
19,32	-1176,03854
19,34	-1090,03854
19,36	-1008,03854
19,38	-1074,03854
19,4	-1030,03854
19,42	-1100,03854
19,44	-1042,03854
19,46	-998,03854
19,48	-932,03854
19,5	-938,03854
19,52	-834,03854
19,54	-856,03854
19,56	-762,03854
19,58	-742,03854
19,6	-650,03854
19,62	-548,03854
19,64	-412,03854
19,66	-308,03854
19,68	-68,03854
19,7	-44,03854
19,72	19,96146
19,74	183,96146
19,76	353,96146
19,78	415,96146
19,8	487,96146
19,82	495,96146
19,84	583,96146
19,86	457,96146
19,88	443,96146
19,9	381,96146
19,92	301,96146
19,94	269,96146
19,96	151,96146
19,98	99,96146
20	-12,03854
20,02	-94,03854
20,04	-50,03854
20,06	-134,03854
20,08	-182,03854
20,1	-164,03854
20,12	-164,03854
20,14	-272,03854
20,16	-294,03854
20,18	-296,03854
20,2	-260,03854
20,22	-382,03854
20,24	-358,03854
20,26	-352,03854
20,28	-386,03854
20,3	-436,03854
20,32	-490,03854
20,34	-456,03854
20,36	-448,03854
20,38	-454,03854
20,4	-510,03854
20,42	-434,03854
20,44	-532,03854
20,46	-500,03854
20,48	-588,03854
20,5	-578,03854
20,52	-518,03854
20,54	-576,03854
20,56	-616,03854
20,58	-594,03854
20,6	-604,03854
20,62	-628,03854
20,64	-640,03854
20,66	-536,03854
20,68	-560,03854
20,7	-678,03854
20,72	-608,03854
20,74	-586,03854
20,76	-562,03854
20,78	-592,03854
20,8	-512,03854
20,82	-562,03854
20,84	-624,03854
20,86	-588,03854
20,88	-676,03854
20,9	-678,03854
20,92	-646,03854
20,94	-746,03854
20,96	-696,03854
20,98	-742,03854
21	-814,03854
21,02	-820,03854
21,04	-842,03854
21,06	-820,03854
21,08	-806,03854
21,1	-774,03854
21,12	-792,03854
21,14	-832,03854
21,16	-852,03854
21,18	-830,03854
21,2	-862,03854
21,22	-860,03854
21,24	-902,03854
21,26	-852,03854
21,28	-944,03854
21,3	-942,03854
21,32	-848,03854
21,34	-988,03854
21,36	-912,03854
21,38	-896,03854
21,4	-922,03854
21,42	-888,03854
21,44	-916,03854
21,46	-900,03854
21,48	-928,03854
21,5	-934,03854
21,52	-918,03854
21,54	-916,03854
21,56	-916,03854
21,58	-964,03854
21,6	-982,03854
21,62	-962,03854
21,64	-1014,03854
21,66	-968,03854
21,68	-1012,03854
21,7	-950,03854
21,72	-958,03854
21,74	-970,03854
21,76	-970,03854
21,78	-974,03854
21,8	-952,03854
21,82	-952,03854
21,84	-986,03854
21,86	-956,03854
21,88	-980,03854
21,9	-954,03854
21,92	-910,03854
21,94	-958,03854
21,96	-912,03854
21,98	-976,03854
22	-1004,03854
22,02	-1028,03854
22,04	-920,03854
22,06	-946,03854
22,08	-982,03854
22,1	-974,03854
22,12	-962,03854
22,14	-984,03854
22,16	-984,03854
22,18	-1044,03854
22,2	-1034,03854
22,22	-982,03854
22,24	-972,03854
22,26	-970,03854
22,28	-998,03854
22,3	-964,03854
22,32	-976,03854
22,34	-1006,03854
22,36	-972,03854
22,38	-950,03854
22,4	-1070,03854
22,42	-1038,03854
22,44	-996,03854
22,46	-968,03854
22,48	-1042,03854
22,5	-998,03854
22,52	-1018,03854
22,54	-996,03854
22,56	-960,03854
22,58	-1066,03854
22,6	-990,03854
22,62	-1042,03854
22,64	-988,03854
22,66	-984,03854
22,68	-1034,03854
22,7	-1036,03854
22,72	-1004,03854
22,74	-1028,03854
22,76	-1044,03854
22,78	-1028,03854
22,8	-1008,03854
22,82	-1022,03854
22,84	-1024,03854
22,86	-1028,03854
22,88	-926,03854
22,9	-1054,03854
22,92	-1036,03854
22,94	-962,03854
22,96	-1040,03854
22,98	-1016,03854
23	-1042,03854
23,02	-998,03854
23,04	-1046,03854
23,06	-1000,03854
23,08	-1030,03854
23,1	-1018,03854
23,12	-1054,03854
23,14	-976,03854
23,16	-992,03854
23,18	-1004,03854
23,2	-1090,03854
23,22	-1054,03854
23,24	-972,03854
23,26	-1008,03854
23,28	-1026,03854
23,3	-1032,03854
23,32	-1094,03854
23,34	-1042,03854
23,36	-996,03854
23,38	-960,03854
23,4	-1018,03854
23,42	-1008,03854
23,44	-908,03854
23,46	-1008,03854
23,48	-1040,03854
23,5	-1000,03854
23,52	-956,03854
23,54	-1054,03854
23,56	-942,03854
23,58	-1020,03854
23,6	-992,03854
23,62	-1020,03854
23,64	-1014,03854
23,66	-1060,03854
23,68	-980,03854
23,7	-1024,03854
23,72	-1004,03854
23,74	-966,03854
23,76	-1038,03854
23,78	-1030,03854
23,8	-998,03854
23,82	-1032,03854
23,84	-1050,03854
23,86	-1042,03854
23,88	-1030,03854
23,9	-1038,03854
23,92	-1048,03854
23,94	-1030,03854
23,96	-992,03854
23,98	-1028,03854
24	-992,03854
24,02	-1076,03854
24,04	-1056,03854
24,06	-1042,03854
24,08	-1080,03854
24,1	-1054,03854
24,12	-1024,03854
24,14	-1056,03854
24,16	-1024,03854
24,18	-982,03854
24,2	-1014,03854
24,22	-1046,03854
24,24	-1058,03854
24,26	-1040,03854
24,28	-1020,03854
24,3	-1044,03854
24,32	-1020,03854
24,34	-1004,03854
24,36	-1000,03854
24,38	-1068,03854
24,4	-1036,03854
24,42	-1026,03854
24,44	-1024,03854
24,46	-1022,03854
24,48	-1046,03854
24,5	-1004,03854
24,52	-1002,03854
24,54	-1016,03854
24,56	-1072,03854
24,58	-984,03854
24,6	-1078,03854
24,62	-1038,03854
24,64	-1028,03854
24,66	-1052,03854
24,68	-1060,03854
24,7	-1020,03854
24,72	-1080,03854
24,74	-1052,03854
24,76	-1040,03854
24,78	-1082,03854
24,8	-970,03854
24,82	-1042,03854
24,84	-1040,03854
24,86	-1100,03854
24,88	-1088,03854
24,9	-992,03854
24,92	-1036,03854
24,94	-1016,03854
24,96	-990,03854
24,98	-1000,03854
25	-1016,03854
25,02	-1042,03854
25,04	-1006,03854
25,06	-980,03854
25,08	-992,03854
25,1	-1000,03854
25,12	-1058,03854
25,14	-982,03854
25,16	-990,03854
25,18	-1010,03854
25,2	-1006,03854
25,22	-1036,03854
25,24	-1034,03854
25,26	-1030,03854
25,28	-950,03854
25,3	-974,03854
25,32	-992,03854
25,34	-1012,03854
25,36	-1020,03854
25,38	-1040,03854
25,4	-976,03854
25,42	-1006,03854
25,44	-1008,03854
25,46	-1002,03854
25,48	-996,03854
25,5	-1024,03854
25,52	-968,03854
25,54	-940,03854
25,56	-928,03854
25,58	-922,03854
25,6	-972,03854
25,62	-896,03854
25,64	-900,03854
25,66	-916,03854
25,68	-896,03854
25,7	-898,03854
25,72	-840,03854
25,74	-866,03854
25,76	-894,03854
25,78	-916,03854
25,8	-930,03854
25,82	-896,03854
25,84	-982,03854
25,86	-1016,03854
25,88	-960,03854
25,9	-1000,03854
25,92	-1070,03854
25,94	-1008,03854
25,96	-974,03854
25,98	-984,03854
26	-1016,03854
26,02	-1010,03854
26,04	-1022,03854
26,06	-968,03854
26,08	-994,03854
26,1	-960,03854
26,12	-932,03854
26,14	-942,03854
26,16	-986,03854
26,18	-980,03854
26,2	-978,03854
26,22	-988,03854
26,24	-972,03854
26,26	-948,03854
26,28	-948,03854
26,3	-940,03854
26,32	-942,03854
26,34	-950,03854
26,36	-938,03854
26,38	-898,03854
26,4	-850,03854
26,42	-808,03854
26,44	-860,03854
26,46	-818,03854
26,48	-766,03854
26,5	-784,03854
26,52	-734,03854
26,54	-748,03854
26,56	-744,03854
26,58	-658,03854
26,6	-648,03854
26,62	-528,03854
26,64	-550,03854
26,66	-556,03854
26,68	-494,03854
26,7	-610,03854
26,72	-626,03854
26,74	-656,03854
26,76	-698,03854
26,78	-820,03854
26,8	-750,03854
26,82	-820,03854
26,84	-800,03854
26,86	-796,03854
26,88	-864,03854
26,9	-778,03854
26,92	-832,03854
26,94	-832,03854
26,96	-786,03854
26,98	-786,03854
27	-766,03854
27,02	-834,03854
27,04	-754,03854
27,06	-802,03854
27,08	-838,03854
27,1	-764,03854
27,12	-820,03854
27,14	-770,03854
27,16	-798,03854
27,18	-712,03854
27,2	-742,03854
27,22	-698,03854
27,24	-738,03854
27,26	-720,03854
27,28	-738,03854
27,3	-662,03854
27,32	-652,03854
27,34	-680,03854
27,36	-576,03854
27,38	-660,03854
27,4	-590,03854
27,42	-564,03854
27,44	-608,03854
27,46	-506,03854
27,48	-620,03854
27,5	-484,03854
27,52	-500,03854
27,54	-432,03854
27,56	-392,03854
27,58	-460,03854
27,6	-400,03854
27,62	-390,03854
27,64	-234,03854
27,66	-318,03854
27,68	-316,03854
27,7	-138,03854
27,72	-164,03854
27,74	-156,03854
27,76	-116,03854
27,78	-60,03854
27,8	-48,03854
27,82	-0,03854
27,84	57,96146
27,86	-28,03854
27,88	63,96146
27,9	117,96146
27,92	161,96146
27,94	207,96146
27,96	277,96146
27,98	249,96146
28	323,96146
28,02	359,96146
28,04	491,96146
28,06	543,96146
28,08	637,96146
28,1	581,96146
28,12	729,96146
28,14	759,96146
28,16	727,96146
28,18	855,96146
28,2	889,96146
28,22	981,96146
28,24	1107,96146
28,26	1133,96146
28,28	1207,96146
28,3	1173,96146
28,32	1229,96146
28,34	1247,96146
28,36	1321,96146
28,38	1359,96146
28,4	1357,96146
28,42	1487,96146
28,44	1469,96146
28,46	1529,96146
28,48	1461,96146
28,5	1387,96146
28,52	1421,96146
28,54	1461,96146
28,56	1225,96146
28,58	1245,96146
28,6	1141,96146
28,62	1083,96146
28,64	1081,96146
28,66	1069,96146
28,68	807,96146
28,7	927,96146
28,72	761,96146
28,74	611,96146
28,76	655,96146
28,78	535,96146
28,8	537,96146
28,82	385,96146
28,84	379,96146
28,86	325,96146
28,88	189,96146
28,9	275,96146
28,92	155,96146
28,94	81,96146
28,96	41,96146
28,98	-88,03854
29	-122,03854
29,02	-148,03854
29,04	-124,03854
29,06	-178,03854
29,08	-228,03854
29,1	-170,03854
29,12	-212,03854
29,14	-260,03854
29,16	-368,03854
29,18	-384,03854
29,2	-472,03854
29,22	-430,03854
29,24	-484,03854
29,26	-506,03854
29,28	-578,03854
29,3	-606,03854
29,32	-630,03854
29,34	-576,03854
29,36	-634,03854
29,38	-694,03854
29,4	-678,03854
29,42	-684,03854
29,44	-658,03854
29,46	-726,03854
29,48	-720,03854
29,5	-742,03854
29,52	-828,03854
29,54	-752,03854
29,56	-766,03854
29,58	-780,03854
29,6	-764,03854
29,62	-724,03854
29,64	-774,03854
29,66	-728,03854
29,68	-728,03854
29,7	-706,03854
29,72	-642,03854
29,74	-740,03854
29,76	-676,03854
29,78	-744,03854
29,8	-642,03854
29,82	-762,03854
29,84	-816,03854
29,86	-938,03854
29,88	-810,03854
29,9	-940,03854
29,92	-944,03854
29,94	-908,03854
29,96	-1026,03854
29,98	-1008,03854
30	-1046,03854
30,02	-932,03854
30,04	-1042,03854
30,06	-1060,03854
30,08	-1014,03854
30,1	-1072,03854
30,12	-972,03854
30,14	-1066,03854
30,16	-1068,03854
30,18	-1112,03854
30,2	-1050,03854
30,22	-1142,03854
30,24	-1142,03854
30,26	-1058,03854
30,28	-1140,03854
30,3	-1150,03854
30,32	-1120,03854
30,34	-1114,03854
30,36	-1170,03854
30,38	-1144,03854
30,4	-1100,03854
30,42	-1124,03854
30,44	-1168,03854
30,46	-1152,03854
30,48	-1122,03854
30,5	-1172,03854
30,52	-1138,03854
30,54	-1142,03854
30,56	-1142,03854
30,58	-1200,03854
30,6	-1112,03854
30,62	-1176,03854
30,64	-1174,03854
30,66	-1208,03854
30,68	-1202,03854
30,7	-1212,03854
30,72	-1170,03854
30,74	-1248,03854
30,76	-1234,03854
30,78	-1284,03854
30,8	-1208,03854
30,82	-1222,03854
30,84	-1264,03854
30,86	-1282,03854
30,88	-1280,03854
30,9	-1210,03854
30,92	-1198,03854
30,94	-1236,03854
30,96	-1232,03854
30,98	-1234,03854
31	-1252,03854
31,02	-1232,03854
31,04	-1248,03854
31,06	-1262,03854
31,08	-1280,03854
31,1	-1256,03854
31,12	-1244,03854
31,14	-1264,03854
31,16	-1136,03854
31,18	-1178,03854
31,2	-1192,03854
31,22	-1296,03854
31,24	-1294,03854
31,26	-1272,03854
31,28	-1274,03854
31,3	-1290,03854
31,32	-1260,03854
31,34	-1310,03854
31,36	-1260,03854
31,38	-1262,03854
31,4	-1294,03854
31,42	-1286,03854
31,44	-1284,03854
31,46	-1286,03854
31,48	-1258,03854
31,5	-1290,03854
31,52	-1326,03854
31,54	-1322,03854
31,56	-1248,03854
31,58	-1292,03854
31,6	-1226,03854
31,62	-1242,03854
31,64	-1274,03854
31,66	-1270,03854
31,68	-1226,03854
31,7	-1210,03854
31,72	-1258,03854
31,74	-1290,03854
31,76	-1208,03854
31,78	-1180,03854
31,8	-1190,03854
31,82	-1136,03854
31,84	-1160,03854
31,86	-1170,03854
31,88	-1188,03854
31,9	-1140,03854
31,92	-1134,03854
31,94	-1146,03854
31,96	-1218,03854
31,98	-1190,03854
32	-1210,03854
32,02	-1172,03854
32,04	-1242,03854
32,06	-1342,03854
32,08	-1254,03854
32,1	-1278,03854
32,12	-1312,03854
32,14	-1290,03854
32,16	-1326,03854
32,18	-1318,03854
32,2	-1324,03854
32,22	-1346,03854
32,24	-1368,03854
32,26	-1354,03854
32,28	-1356,03854
32,3	-1348,03854
32,32	-1374,03854
32,34	-1360,03854
32,36	-1400,03854
32,38	-1382,03854
32,4	-1404,03854
32,42	-1328,03854
32,44	-1382,03854
32,46	-1372,03854
32,48	-1362,03854
32,5	-1392,03854
32,52	-1392,03854
32,54	-1378,03854
32,56	-1366,03854
32,58	-1400,03854
32,6	-1372,03854
32,62	-1400,03854
32,64	-1352,03854
32,66	-1428,03854
32,68	-1426,03854
32,7	-1356,03854
32,72	-1410,03854
32,74	-1404,03854
32,76	-1350,03854
32,78	-1394,03854
32,8	-1380,03854
32,82	-1416,03854
32,84	-1388,03854
32,86	-1390,03854
32,88	-1396,03854
32,9	-1472,03854
32,92	-1360,03854
32,94	-1406,03854
32,96	-1378,03854
32,98	-1426,03854
33	-1376,03854
33,02	-1386,03854
33,04	-1396,03854
33,06	-1376,03854
33,08	-1406,03854
33,1	-1396,03854
33,12	-1428,03854
33,14	-1414,03854
33,16	-1408,03854
33,18	-1394,03854
33,2	-1380,03854
33,22	-1430,03854
33,24	-1410,03854
33,26	-1432,03854
33,28	-1416,03854
33,3	-1354,03854
33,32	-1394,03854
33,34	-1420,03854
33,36	-1416,03854
33,38	-1360,03854
33,4	-1412,03854
33,42	-1398,03854
33,44	-1402,03854
33,46	-1456,03854
33,48	-1404,03854
33,5	-1424,03854
33,52	-1414,03854
33,54	-1462,03854
33,56	-1392,03854
33,58	-1478,03854
33,6	-1478,03854
33,62	-1470,03854
33,64	-1432,03854
33,66	-1466,03854
33,68	-1448,03854
33,7	-1452,03854
33,72	-1452,03854
33,74	-1464,03854
33,76	-1424,03854
33,78	-1412,03854
33,8	-1474,03854
33,82	-1470,03854
33,84	-1470,03854
33,86	-1448,03854
33,88	-1428,03854
33,9	-1526,03854
33,92	-1406,03854
33,94	-1476,03854
33,96	-1468,03854
33,98	-1434,03854
34	-1478,03854
34,02	-1458,03854
34,04	-1434,03854
34,06	-1450,03854
34,08	-1420,03854
34,1	-1450,03854
34,12	-1462,03854
34,14	-1438,03854
34,16	-1450,03854
34,18	-1434,03854
34,2	-1424,03854
34,22	-1466,03854
34,24	-1414,03854
34,26	-1422,03854
34,28	-1426,03854
34,3	-1426,03854
34,32	-1424,03854
34,34	-1396,03854
34,36	-1382,03854
34,38	-1350,03854
34,4	-1330,03854
34,42	-1328,03854
34,44	-1338,03854
34,46	-1278,03854
34,48	-1258,03854
34,5	-1246,03854
34,52	-1232,03854
34,54	-1252,03854
34,56	-1208,03854
34,58	-1178,03854
34,6	-1144,03854
34,62	-1176,03854
34,64	-1122,03854
34,66	-1056,03854
34,68	-1042,03854
34,7	-986,03854
34,72	-940,03854
34,74	-992,03854
34,76	-904,03854
34,78	-876,03854
34,8	-956,03854
34,82	-934,03854
34,84	-842,03854
34,86	-834,03854
34,88	-852,03854
34,9	-750,03854
34,92	-816,03854
34,94	-830,03854
34,96	-802,03854
34,98	-804,03854
35	-814,03854
35,02	-780,03854
35,04	-780,03854
35,06	-774,03854
35,08	-836,03854
35,1	-762,03854
35,12	-834,03854
35,14	-786,03854
35,16	-710,03854
35,18	-840,03854
35,2	-768,03854
35,22	-812,03854
35,24	-764,03854
35,26	-784,03854
35,28	-830,03854
35,3	-836,03854
35,32	-812,03854
35,34	-844,03854
35,36	-826,03854
35,38	-876,03854
35,4	-896,03854
35,42	-844,03854
35,44	-868,03854
35,46	-870,03854
35,48	-886,03854
35,5	-846,03854
35,52	-834,03854
35,54	-802,03854
35,56	-870,03854
35,58	-818,03854
35,6	-916,03854
35,62	-888,03854
35,64	-890,03854
35,66	-826,03854
35,68	-904,03854
35,7	-952,03854
35,72	-922,03854
35,74	-936,03854
35,76	-918,03854
35,78	-938,03854
35,8	-906,03854
35,82	-900,03854
35,84	-908,03854
35,86	-910,03854
35,88	-928,03854
35,9	-970,03854
35,92	-910,03854
35,94	-900,03854
35,96	-924,03854
35,98	-904,03854
36	-894,03854
36,02	-910,03854
36,04	-926,03854
36,06	-986,03854
36,08	-940,03854
36,1	-1058,03854
36,12	-950,03854
36,14	-936,03854
36,16	-974,03854
36,18	-984,03854
36,2	-998,03854
36,22	-904,03854
36,24	-1010,03854
36,26	-946,03854
36,28	-982,03854
36,3	-936,03854
36,32	-992,03854
36,34	-966,03854
36,36	-1036,03854
36,38	-980,03854
36,4	-976,03854
36,42	-1016,03854
36,44	-952,03854
36,46	-1008,03854
36,48	-926,03854
36,5	-1012,03854
36,52	-968,03854
36,54	-944,03854
36,56	-990,03854
36,58	-988,03854
36,6	-840,03854
36,62	-952,03854
36,64	-966,03854
36,66	-1032,03854
36,68	-1002,03854
36,7	-976,03854
36,72	-912,03854
36,74	-1016,03854
36,76	-976,03854
36,78	-1118,03854
36,8	-956,03854
36,82	-982,03854
36,84	-1018,03854
36,86	-1050,03854
36,88	-1028,03854
36,9	-1056,03854
36,92	-1054,03854
36,94	-1082,03854
36,96	-1118,03854
36,98	-1070,03854
37	-1036,03854
37,02	-1060,03854
37,04	-1096,03854
37,06	-1124,03854
37,08	-1118,03854
37,1	-1118,03854
37,12	-1118,03854
37,14	-1114,03854
37,16	-1120,03854
37,18	-1134,03854
37,2	-1122,03854
37,22	-1132,03854
37,24	-1178,03854
37,26	-1140,03854
37,28	-1200,03854
37,3	-1178,03854
37,32	-1172,03854
37,34	-1126,03854
37,36	-1176,03854
37,38	-1186,03854
37,4	-1214,03854
37,42	-1204,03854
37,44	-1200,03854
37,46	-1194,03854
37,48	-1220,03854
37,5	-1192,03854
37,52	-1244,03854
37,54	-1180,03854
37,56	-1226,03854
37,58	-1196,03854
37,6	-1228,03854
37,62	-1236,03854
37,64	-1236,03854
37,66	-1250,03854
37,68	-1240,03854
37,7	-1224,03854
37,72	-1242,03854
37,74	-1198,03854
37,76	-1294,03854
37,78	-1228,03854
37,8	-1190,03854
37,82	-1244,03854
37,84	-1262,03854
37,86	-1210,03854
37,88	-1290,03854
37,9	-1226,03854
37,92	-1300,03854
37,94	-1302,03854
37,96	-1314,03854
37,98	-1286,03854
38	-1292,03854
38,02	-1288,03854
38,04	-1322,03854
38,06	-1292,03854
38,08	-1354,03854
38,1	-1316,03854
38,12	-1352,03854
38,14	-1372,03854
38,16	-1294,03854
38,18	-1312,03854
38,2	-1362,03854
38,22	-1360,03854
38,24	-1374,03854
38,26	-1342,03854
38,28	-1334,03854
38,3	-1352,03854
38,32	-1368,03854
38,34	-1396,03854
38,36	-1308,03854
38,38	-1330,03854
38,4	-1386,03854
38,42	-1348,03854
38,44	-1398,03854
38,46	-1368,03854
38,48	-1368,03854
38,5	-1370,03854
38,52	-1390,03854
38,54	-1328,03854
38,56	-1378,03854
38,58	-1324,03854
38,6	-1368,03854
38,62	-1400,03854
38,64	-1374,03854
38,66	-1378,03854
38,68	-1354,03854
38,7	-1390,03854
38,72	-1376,03854
38,74	-1404,03854
38,76	-1382,03854
38,78	-1420,03854
38,8	-1418,03854
38,82	-1374,03854
38,84	-1378,03854
38,86	-1412,03854
38,88	-1414,03854
38,9	-1414,03854
38,92	-1418,03854
38,94	-1384,03854
38,96	-1448,03854
38,98	-1450,03854
39	-1402,03854
39,02	-1394,03854
39,04	-1440,03854
39,06	-1454,03854
39,08	-1412,03854
39,1	-1416,03854
39,12	-1382,03854
39,14	-1422,03854
39,16	-1418,03854
39,18	-1432,03854
39,2	-1418,03854
39,22	-1354,03854
39,24	-1440,03854
39,26	-1430,03854
39,28	-1370,03854
39,3	-1416,03854
39,32	-1428,03854
39,34	-1444,03854
39,36	-1408,03854
39,38	-1432,03854
39,4	-1418,03854
39,42	-1398,03854
39,44	-1420,03854
39,46	-1398,03854
39,48	-1420,03854
39,5	-1446,03854
39,52	-1412,03854
39,54	-1420,03854
39,56	-1378,03854
39,58	-1426,03854
39,6	-1442,03854
39,62	-1402,03854
39,64	-1392,03854
39,66	-1384,03854
39,68	-1388,03854
39,7	-1414,03854
39,72	-1386,03854
39,74	-1414,03854
39,76	-1420,03854
39,78	-1364,03854
39,8	-1426,03854
39,82	-1422,03854
39,84	-1462,03854
39,86	-1442,03854
39,88	-1446,03854
39,9	-1416,03854
39,92	-1392,03854
39,94	-1344,03854
39,96	-1390,03854
39,98	-1420,03854
40	-1406,03854
40,02	-1358,03854
40,04	-1388,03854
40,06	-1394,03854
40,08	-1392,03854
40,1	-1374,03854
40,12	-1368,03854
40,14	-1332,03854
40,16	-1364,03854
40,18	-1342,03854
40,2	-1364,03854
40,22	-1336,03854
40,24	-1336,03854
40,26	-1346,03854
40,28	-1290,03854
40,3	-1328,03854
40,32	-1320,03854
40,34	-1318,03854
40,36	-1336,03854
40,38	-1356,03854
40,4	-1392,03854
40,42	-1352,03854
40,44	-1384,03854
40,46	-1362,03854
40,48	-1396,03854
40,5	-1366,03854
40,52	-1302,03854
40,54	-1386,03854
40,56	-1404,03854
40,58	-1358,03854
40,6	-1324,03854
40,62	-1386,03854
40,64	-1320,03854
40,66	-1336,03854
40,68	-1378,03854
40,7	-1324,03854
40,72	-1346,03854
40,74	-1350,03854
40,76	-1364,03854
40,78	-1336,03854
40,8	-1354,03854
40,82	-1402,03854
40,84	-1360,03854
40,86	-1374,03854
40,88	-1348,03854
40,9	-1350,03854
40,92	-1374,03854
40,94	-1348,03854
40,96	-1390,03854
40,98	-1378,03854
41	-1388,03854
41,02	-1438,03854
41,04	-1360,03854
41,06	-1396,03854
41,08	-1374,03854
41,1	-1408,03854
41,12	-1368,03854
41,14	-1370,03854
41,16	-1400,03854
41,18	-1358,03854
41,2	-1336,03854
41,22	-1366,03854
41,24	-1342,03854
41,26	-1398,03854
41,28	-1372,03854
41,3	-1410,03854
41,32	-1358,03854
41,34	-1396,03854
41,36	-1372,03854
41,38	-1384,03854
41,4	-1400,03854
41,42	-1386,03854
41,44	-1372,03854
41,46	-1388,03854
41,48	-1386,03854
41,5	-1376,03854
41,52	-1382,03854
41,54	-1388,03854
41,56	-1398,03854
41,58	-1358,03854
41,6	-1362,03854
41,62	-1388,03854
41,64	-1358,03854
41,66	-1388,03854
41,68	-1350,03854
41,7	-1386,03854
41,72	-1376,03854
41,74	-1328,03854
41,76	-1412,03854
41,78	-1388,03854
41,8	-1324,03854
41,82	-1374,03854
41,84	-1390,03854
41,86	-1392,03854
41,88	-1366,03854
41,9	-1382,03854
41,92	-1382,03854
41,94	-1344,03854
41,96	-1386,03854
41,98	-1374,03854
42	-1350,03854
42,02	-1380,03854
42,04	-1372,03854
42,06	-1370,03854
42,08	-1354,03854
42,1	-1362,03854
42,12	-1356,03854
42,14	-1314,03854
42,16	-1318,03854
42,18	-1370,03854
42,2	-1342,03854
42,22	-1338,03854
42,24	-1354,03854
42,26	-1356,03854
42,28	-1314,03854
42,3	-1308,03854
42,32	-1330,03854
42,34	-1352,03854
42,36	-1294,03854
42,38	-1314,03854
42,4	-1350,03854
42,42	-1372,03854
42,44	-1320,03854
42,46	-1318,03854
42,48	-1302,03854
42,5	-1350,03854
42,52	-1334,03854
42,54	-1314,03854
42,56	-1324,03854
42,58	-1324,03854
42,6	-1316,03854
42,62	-1354,03854
42,64	-1370,03854
42,66	-1374,03854
42,68	-1360,03854
42,7	-1310,03854
42,72	-1382,03854
42,74	-1334,03854
42,76	-1360,03854
42,78	-1396,03854
42,8	-1340,03854
42,82	-1350,03854
42,84	-1400,03854
42,86	-1424,03854
42,88	-1348,03854
42,9	-1354,03854
42,92	-1400,03854
42,94	-1356,03854
42,96	-1384,03854
42,98	-1408,03854
[truncated: 1,851 more rows]
