# Supplementary material for: Enhancing the mechanical properties and providing bioactive potential for graphene oxide/montmorillonite hybrid dental resin composites
Source: Sci Rep. 2022 Jun 17;12:10259. doi: 10.1038/s41598-022-13766-1 (PMC9205868; doi:10.1038/s41598-022-13766-1)
Supplement: Supplementary file 3 — Supplementary Information 3. [file 41598_2022_13766_MOESM3_ESM.txt]

5,00044	7891,95954
5,02066	7912,95954
5,04089	7686,95954
5,06112	7644,95954
5,08135	7725,95954
5,10157	7652,95954
5,1218	7613,95954
5,14203	7599,95954
5,16226	7624,95954
5,18249	7522,95954
5,20271	7488,95954
5,22294	7529,95954
5,24317	7481,95954
5,2634	7509,95954
5,28362	7588,95954
5,30385	7639,95954
5,32408	7652,95954
5,34431	7727,95954
5,36454	7711,95954
5,38476	7824,95954
5,40499	7889,95954
5,42522	7881,95954
5,44545	7920,95954
5,46567	8006,95954
5,4859	8157,95954
5,50613	8307,95954
5,52636	8394,95954
5,54659	8462,95954
5,56681	8595,95954
5,58704	8756,95954
5,60727	8788,95954
5,6275	8829,95954
5,64772	9077,95954
5,66795	9134,95954
5,68818	9306,95954
5,70841	9385,95954
5,72863	9585,95954
5,74886	9674,95954
5,76909	9864,95954
5,78932	9876,95954
5,80955	10136,95954
5,82977	10211,95954
5,85	10257,95954
5,87023	10482,95954
5,89046	10478,95954
5,91068	10535,95954
5,93091	10640,95954
5,95114	10622,95954
5,97137	10803,95954
5,9916	10942,95954
6,01182	10930,95954
6,03205	10897,95954
6,05228	10898,95954
6,07251	10948,95954
6,09273	10998,95954
6,11296	10989,95954
6,13319	11032,95954
6,15342	10972,95954
6,17364	10984,95954
6,19387	11083,95954
6,2141	11085,95954
6,23433	10982,95954
6,25456	10908,95954
6,27478	10955,95954
6,29501	11112,95954
6,31524	10941,95954
6,33547	10867,95954
6,35569	10969,95954
6,37592	10942,95954
6,39615	10787,95954
6,41638	10936,95954
6,43661	10869,95954
6,45683	10770,95954
6,47706	10830,95954
6,49729	10859,95954
6,51752	10774,95954
6,53774	10791,95954
6,55797	10661,95954
6,5782	10755,95954
6,59843	10785,95954
6,61865	10696,95954
6,63888	10602,95954
6,65911	10668,95954
6,67934	10801,95954
6,69957	10601,95954
6,71979	10559,95954
6,74002	10681,95954
6,76025	10549,95954
6,78048	10566,95954
6,8007	10598,95954
6,82093	10459,95954
6,84116	10556,95954
6,86139	10591,95954
6,88162	10578,95954
6,90184	10519,95954
6,92207	10493,95954
6,9423	10434,95954
6,96253	10450,95954
6,98275	10456,95954
7,00298	10512,95954
7,02321	10524,95954
7,04344	10378,95954
7,06366	10413,95954
7,08389	10296,95954
7,10412	10453,95954
7,12435	10245,95954
7,14458	10354,95954
7,1648	10346,95954
7,18503	10153,95954
7,20526	10186,95954
7,22549	10196,95954
7,24571	10041,95954
7,26594	10014,95954
7,28617	10052,95954
7,3064	9997,95954
7,32663	9817,95954
7,34685	9874,95954
7,36708	9923,95954
7,38731	9875,95954
7,40754	9812,95954
7,42776	9715,95954
7,44799	9669,95954
7,46822	9648,95954
7,48845	9461,95954
7,50867	9534,95954
7,5289	9391,95954
7,54913	9312,95954
7,56936	9297,95954
7,58959	9355,95954
7,60981	9176,95954
7,63004	9205,95954
7,65027	9154,95954
7,6705	9078,95954
7,69072	9028,95954
7,71095	8990,95954
7,73118	8974,95954
7,75141	8876,95954
7,77164	8846,95954
7,79186	8858,95954
7,81209	8757,95954
7,83232	8830,95954
7,85255	8636,95954
7,87277	8737,95954
7,893	8624,95954
7,91323	8647,95954
7,93346	8497,95954
7,95369	8441,95954
7,97391	8459,95954
7,99414	8436,95954
8,01437	8401,95954
8,0346	8307,95954
8,05482	8335,95954
8,07505	8287,95954
8,09528	8310,95954
8,11551	8191,95954
8,13573	8273,95954
8,15596	8240,95954
8,17619	8223,95954
8,19642	8194,95954
8,21665	8113,95954
8,23687	8100,95954
8,2571	8128,95954
8,27733	8076,95954
8,29756	8020,95954
8,31778	8070,95954
8,33801	7973,95954
8,35824	7954,95954
8,37847	7932,95954
8,3987	8001,95954
8,41892	7934,95954
8,43915	7914,95954
8,45938	7787,95954
8,47961	7802,95954
8,49983	7926,95954
8,52006	7774,95954
8,54029	7737,95954
8,56052	7757,95954
8,58074	7717,95954
8,60097	7806,95954
8,6212	7776,95954
8,64143	7751,95954
8,66166	7727,95954
8,68188	7701,95954
8,70211	7656,95954
8,72234	7661,95954
8,74257	7620,95954
8,76279	7608,95954
8,78302	7661,95954
8,80325	7612,95954
8,82348	7631,95954
8,84371	7577,95954
8,86393	7601,95954
8,88416	7569,95954
8,90439	7600,95954
8,92462	7624,95954
8,94484	7514,95954
8,96507	7531,95954
8,9853	7577,95954
9,00553	7445,95954
9,02575	7425,95954
9,04598	7448,95954
9,06621	7405,95954
9,08644	7390,95954
9,10667	7408,95954
9,12689	7461,95954
9,14712	7432,95954
9,16735	7376,95954
9,18758	7273,95954
9,2078	7319,95954
9,22803	7311,95954
9,24826	7324,95954
9,26849	7293,95954
9,28872	7248,95954
9,30894	7270,95954
9,32917	7347,95954
9,3494	7209,95954
9,36963	7281,95954
9,38985	7253,95954
9,41008	7172,95954
9,43031	7163,95954
9,45054	7187,95954
9,47076	7162,95954
9,49099	7220,95954
9,51122	7196,95954
9,53145	7166,95954
9,55168	7194,95954
9,5719	7147,95954
9,59213	7169,95954
9,61236	7085,95954
9,63259	7126,95954
9,65281	7151,95954
9,67304	7114,95954
9,69327	7170,95954
9,7135	7113,95954
9,73373	7147,95954
9,75395	7127,95954
9,77418	7143,95954
9,79441	7190,95954
9,81464	7204,95954
9,83486	7193,95954
9,85509	7187,95954
9,87532	7273,95954
9,89555	7275,95954
9,91577	7231,95954
9,936	7195,95954
9,95623	7187,95954
9,97646	7057,95954
9,99669	7092,95954
10,0169	7068,95954
10,0371	7035,95954
10,0574	7015,95954
10,0776	7030,95954
10,0978	7079,95954
10,1181	7013,95954
10,1383	6947,95954
10,1585	6957,95954
10,1787	6988,95954
10,199	7013,95954
10,2192	7045,95954
10,2394	6959,95954
10,2596	6973,95954
10,2799	6914,95954
10,3001	6972,95954
10,3203	6987,95954
10,3406	6974,95954
10,3608	6938,95954
10,381	6969,95954
10,4012	6985,95954
10,4215	6935,95954
10,4417	6944,95954
10,4619	6911,95954
10,4822	6937,95954
10,5024	6951,95954
10,5226	6913,95954
10,5428	6940,95954
10,5631	6919,95954
10,5833	6957,95954
10,6035	6972,95954
10,6237	6974,95954
10,644	6940,95954
10,6642	6907,95954
10,6844	6948,95954
10,7047	6906,95954
10,7249	6935,95954
10,7451	6900,95954
10,7653	6936,95954
10,7856	6896,95954
10,8058	6899,95954
10,826	6930,95954
10,8463	6841,95954
10,8665	6926,95954
10,8867	6889,95954
10,9069	6861,95954
10,9272	6910,95954
10,9474	6870,95954
10,9676	6895,95954
10,9878	6887,95954
11,0081	6897,95954
11,0283	6855,95954
11,0485	6906,95954
11,0688	6871,95954
11,089	6858,95954
11,1092	6883,95954
11,1294	6856,95954
11,1497	6855,95954
11,1699	6862,95954
11,1901	6825,95954
11,2103	6895,95954
11,2306	6852,95954
11,2508	6899,95954
11,271	6868,95954
11,2913	6881,95954
11,3115	6903,95954
11,3317	6821,95954
11,3519	6864,95954
11,3722	6914,95954
11,3924	6853,95954
11,4126	6875,95954
11,4329	6847,95954
11,4531	6874,95954
11,4733	6858,95954
11,4935	6909,95954
11,5138	6912,95954
11,534	6930,95954
11,5542	6945,95954
11,5744	6948,95954
11,5947	7005,95954
11,6149	7094,95954
11,6351	7137,95954
11,6554	7219,95954
11,6756	7399,95954
11,6958	7422,95954
11,716	7336,95954
11,7363	7186,95954
11,7565	7131,95954
11,7767	6992,95954
11,797	6921,95954
11,8172	6910,95954
11,8374	6887,95954
11,8576	6854,95954
11,8779	6877,95954
11,8981	6828,95954
11,9183	6830,95954
11,9385	6848,95954
11,9588	6833,95954
11,979	6816,95954
11,9992	6848,95954
12,0195	6883,95954
12,0397	6842,95954
12,0599	6835,95954
12,0801	6845,95954
12,1004	6860,95954
12,1206	6835,95954
12,1408	6835,95954
12,1611	6832,95954
12,1813	6779,95954
12,2015	6804,95954
12,2217	6795,95954
12,242	6838,95954
12,2622	6791,95954
12,2824	6797,95954
12,3026	6827,95954
12,3229	6836,95954
12,3431	6835,95954
12,3633	6805,95954
12,3836	6797,95954
12,4038	6818,95954
12,424	6846,95954
12,4442	6798,95954
12,4645	6797,95954
12,4847	6829,95954
12,5049	6802,95954
12,5252	6842,95954
12,5454	6806,95954
12,5656	6813,95954
12,5858	6798,95954
12,6061	6808,95954
12,6263	6848,95954
12,6465	6809,95954
12,6667	6848,95954
12,687	6816,95954
12,7072	6808,95954
12,7274	6843,95954
12,7477	6809,95954
12,7679	6853,95954
12,7881	6840,95954
12,8083	6852,95954
12,8286	6796,95954
12,8488	6811,95954
12,869	6809,95954
12,8893	6828,95954
12,9095	6856,95954
12,9297	6843,95954
12,9499	6798,95954
12,9702	6839,95954
12,9904	6874,95954
13,0106	6843,95954
13,0308	6849,95954
13,0511	6802,95954
13,0713	6869,95954
13,0915	6854,95954
13,1118	6900,95954
13,132	6850,95954
13,1522	6863,95954
13,1724	6841,95954
13,1927	6879,95954
13,2129	6869,95954
13,2331	6871,95954
13,2534	6857,95954
13,2736	6844,95954
13,2938	6855,95954
13,314	6873,95954
13,3343	6934,95954
13,3545	6869,95954
13,3747	6884,95954
13,3949	6914,95954
13,4152	6893,95954
13,4354	6875,95954
13,4556	6953,95954
13,4759	6929,95954
13,4961	6931,95954
13,5163	6945,95954
13,5365	6935,95954
13,5568	6888,95954
13,577	6931,95954
13,5972	6994,95954
13,6174	6959,95954
13,6377	6938,95954
13,6579	6949,95954
13,6781	7010,95954
13,6984	7005,95954
13,7186	7039,95954
13,7388	7014,95954
13,759	7080,95954
13,7793	7026,95954
13,7995	7075,95954
13,8197	7106,95954
13,84	7089,95954
13,8602	7068,95954
13,8804	7113,95954
13,9006	7106,95954
13,9209	7118,95954
13,9411	7155,95954
13,9613	7140,95954
13,9815	7105,95954
14,0018	7204,95954
14,022	7135,95954
14,0422	7150,95954
14,0625	7142,95954
14,0827	7149,95954
14,1029	7226,95954
14,1231	7192,95954
14,1434	7273,95954
14,1636	7152,95954
14,1838	7235,95954
14,2041	7232,95954
14,2243	7213,95954
14,2445	7302,95954
14,2647	7205,95954
14,285	7277,95954
14,3052	7288,95954
14,3254	7272,95954
14,3456	7315,95954
14,3659	7291,95954
14,3861	7269,95954
14,4063	7272,95954
14,4266	7242,95954
14,4468	7221,95954
14,467	7192,95954
14,4872	7257,95954
14,5075	7227,95954
14,5277	7181,95954
14,5479	7225,95954
14,5682	7227,95954
14,5884	7201,95954
14,6086	7194,95954
14,6288	7211,95954
14,6491	7136,95954
14,6693	7163,95954
14,6895	7164,95954
14,7097	7192,95954
14,73	7135,95954
14,7502	7213,95954
14,7704	7191,95954
14,7907	7176,95954
14,8109	7144,95954
14,8311	7142,95954
14,8513	7094,95954
14,8716	7090,95954
14,8918	7083,95954
14,912	7043,95954
14,9323	7048,95954
14,9525	7033,95954
14,9727	7065,95954
14,9929	7039,95954
15,0132	7063,95954
15,0334	7073,95954
15,0536	7040,95954
15,0738	6971,95954
15,0941	6977,95954
15,1143	7025,95954
15,1345	6979,95954
15,1548	7014,95954
15,175	6940,95954
15,1952	6996,95954
15,2154	7001,95954
15,2357	7017,95954
15,2559	6969,95954
15,2761	6995,95954
15,2964	6945,95954
15,3166	6963,95954
15,3368	6948,95954
15,357	6983,95954
15,3773	6930,95954
15,3975	6999,95954
15,4177	6936,95954
15,4379	6947,95954
15,4582	6949,95954
15,4784	6929,95954
15,4986	6873,95954
15,5189	6948,95954
15,5391	6970,95954
15,5593	6912,95954
15,5795	6992,95954
15,5998	6972,95954
15,62	6947,95954
15,6402	6983,95954
15,6605	6895,95954
15,6807	6939,95954
15,7009	6930,95954
15,7211	6909,95954
15,7414	6914,95954
15,7616	6879,95954
15,7818	6916,95954
15,802	6913,95954
15,8223	6911,95954
15,8425	6907,95954
15,8627	6920,95954
15,883	6835,95954
15,9032	6906,95954
15,9234	6934,95954
15,9436	6893,95954
15,9639	6928,95954
15,9841	6853,95954
16,0043	6863,95954
16,0245	6899,95954
16,0448	6924,95954
16,065	6877,95954
16,0852	6917,95954
16,1055	6864,95954
16,1257	6850,95954
16,1459	6889,95954
16,1661	6895,95954
16,1864	6867,95954
16,2066	6909,95954
16,2268	6925,95954
16,2471	6920,95954
16,2673	6923,95954
16,2875	6874,95954
16,3077	6872,95954
16,328	6851,95954
16,3482	6890,95954
16,3684	6861,95954
16,3886	6869,95954
16,4089	6941,95954
16,4291	6917,95954
16,4493	6842,95954
16,4696	6841,95954
16,4898	6872,95954
16,51	6892,95954
16,5302	6854,95954
16,5505	6868,95954
16,5707	6837,95954
16,5909	6853,95954
16,6112	6854,95954
16,6314	6906,95954
16,6516	6834,95954
16,6718	6838,95954
16,6921	6873,95954
16,7123	6866,95954
16,7325	6950,95954
16,7527	6856,95954
16,773	6880,95954
16,7932	6840,95954
16,8134	6863,95954
16,8337	6814,95954
16,8539	6885,95954
16,8741	6838,95954
16,8943	6906,95954
16,9146	6847,95954
16,9348	6863,95954
16,955	6847,95954
16,9753	6880,95954
16,9955	6870,95954
17,0157	6860,95954
17,0359	6900,95954
17,0562	6888,95954
17,0764	6829,95954
17,0966	6827,95954
17,1168	6837,95954
17,1371	6815,95954
17,1573	6840,95954
17,1775	6822,95954
17,1978	6818,95954
17,218	6825,95954
17,2382	6828,95954
17,2584	6816,95954
17,2787	6836,95954
17,2989	6820,95954
17,3191	6846,95954
17,3394	6818,95954
17,3596	6820,95954
17,3798	6842,95954
17,4	6812,95954
17,4203	6834,95954
17,4405	6846,95954
17,4607	6863,95954
17,4809	6828,95954
17,5012	6840,95954
17,5214	6844,95954
17,5416	6813,95954
17,5619	6880,95954
17,5821	6832,95954
17,6023	6847,95954
17,6225	6811,95954
17,6428	6813,95954
17,663	6819,95954
17,6832	6806,95954
17,7035	6832,95954
17,7237	6814,95954
17,7439	6819,95954
17,7641	6824,95954
17,7844	6832,95954
17,8046	6805,95954
17,8248	6789,95954
17,845	6812,95954
17,8653	6828,95954
17,8855	6835,95954
17,9057	6819,95954
17,926	6781,95954
17,9462	6806,95954
17,9664	6775,95954
17,9866	6798,95954
18,0069	6829,95954
18,0271	6767,95954
18,0473	6847,95954
18,0676	6767,95954
18,0878	6775,95954
18,108	6799,95954
18,1282	6804,95954
18,1485	6759,95954
18,1687	6811,95954
18,1889	6806,95954
18,2091	6816,95954
18,2294	6812,95954
18,2496	6773,95954
18,2698	6793,95954
18,2901	6777,95954
18,3103	6798,95954
18,3305	6744,95954
18,3507	6795,95954
18,371	6799,95954
18,3912	6817,95954
18,4114	6734,95954
18,4316	6762,95954
18,4519	6798,95954
18,4721	6772,95954
18,4923	6782,95954
18,5126	6785,95954
18,5328	6764,95954
18,553	6797,95954
18,5732	6771,95954
18,5935	6770,95954
18,6137	6770,95954
18,6339	6750,95954
18,6542	6796,95954
18,6744	6766,95954
18,6946	6737,95954
18,7148	6805,95954
18,7351	6784,95954
18,7553	6820,95954
18,7755	6767,95954
18,7957	6762,95954
18,816	6769,95954
18,8362	6788,95954
18,8564	6744,95954
18,8767	6763,95954
18,8969	6789,95954
18,9171	6792,95954
18,9373	6772,95954
18,9576	6789,95954
18,9778	6739,95954
18,998	6744,95954
19,0183	6770,95954
19,0385	6754,95954
19,0587	6766,95954
19,0789	6804,95954
19,0992	6788,95954
19,1194	6790,95954
19,1396	6760,95954
19,1598	6763,95954
19,1801	6752,95954
19,2003	6745,95954
19,2205	6800,95954
19,2408	6729,95954
19,261	6758,95954
19,2812	6727,95954
19,3014	6765,95954
19,3217	6741,95954
19,3419	6787,95954
19,3621	6749,95954
19,3824	6781,95954
19,4026	6743,95954
19,4228	6779,95954
19,443	6778,95954
19,4633	6765,95954
19,4835	6735,95954
19,5037	6756,95954
19,5239	6747,95954
19,5442	6747,95954
19,5644	6749,95954
19,5846	6743,95954
19,6049	6797,95954
19,6251	6777,95954
19,6453	6760,95954
19,6655	6796,95954
19,6858	6822,95954
19,706	6830,95954
19,7262	6840,95954
19,7465	6857,95954
19,7667	6829,95954
19,7869	6830,95954
19,8071	6863,95954
19,8274	6878,95954
19,8476	6902,95954
19,8678	6935,95954
19,888	6931,95954
19,9083	6868,95954
19,9285	6881,95954
19,9487	6870,95954
19,969	6842,95954
19,9892	6828,95954
20,0094	6847,95954
20,0296	6870,95954
20,0499	6842,95954
20,0701	6870,95954
20,0903	6827,95954
20,1106	6871,95954
20,1308	6852,95954
20,151	6816,95954
20,1712	6832,95954
20,1915	6877,95954
20,2117	6852,95954
20,2319	6812,95954
20,2521	6811,95954
20,2724	6823,95954
20,2926	6830,95954
20,3128	6844,95954
20,3331	6847,95954
20,3533	6837,95954
20,3735	6817,95954
20,3937	6833,95954
20,414	6834,95954
20,4342	6833,95954
20,4544	6814,95954
20,4747	6877,95954
20,4949	6815,95954
20,5151	6855,95954
20,5353	6857,95954
20,5556	6835,95954
20,5758	6830,95954
20,596	6849,95954
20,6162	6832,95954
20,6365	6817,95954
20,6567	6883,95954
20,6769	6832,95954
20,6972	6877,95954
20,7174	6848,95954
20,7376	6916,95954
20,7578	6936,95954
20,7781	6911,95954
20,7983	6941,95954
20,8185	6926,95954
20,8387	6937,95954
20,859	6936,95954
20,8792	6930,95954
20,8994	7042,95954
20,9197	7034,95954
20,9399	7021,95954
20,9601	6987,95954
20,9803	6911,95954
21,0006	6893,95954
21,0208	6855,95954
21,041	6855,95954
21,0613	6824,95954
21,0815	6887,95954
21,1017	6842,95954
21,1219	6853,95954
21,1422	6843,95954
21,1624	6810,95954
21,1826	6773,95954
21,2028	6814,95954
21,2231	6793,95954
21,2433	6831,95954
21,2635	6788,95954
21,2838	6784,95954
21,304	6802,95954
21,3242	6796,95954
21,3444	6758,95954
21,3647	6737,95954
21,3849	6770,95954
21,4051	6728,95954
21,4254	6776,95954
21,4456	6789,95954
21,4658	6777,95954
21,486	6778,95954
21,5063	6732,95954
21,5265	6693,95954
21,5467	6748,95954
21,5669	6746,95954
21,5872	6715,95954
21,6074	6739,95954
21,6276	6701,95954
21,6479	6714,95954
21,6681	6739,95954
21,6883	6723,95954
21,7085	6740,95954
21,7288	6720,95954
21,749	6717,95954
21,7692	6702,95954
21,7895	6760,95954
21,8097	6724,95954
21,8299	6706,95954
21,8501	6673,95954
21,8704	6701,95954
21,8906	6670,95954
21,9108	6707,95954
21,931	6702,95954
21,9513	6667,95954
21,9715	6708,95954
21,9917	6694,95954
22,012	6706,95954
22,0322	6700,95954
22,0524	6719,95954
22,0726	6745,95954
22,0929	6701,95954
22,1131	6718,95954
22,1333	6743,95954
22,1536	6696,95954
22,1738	6679,95954
22,194	6678,95954
22,2142	6700,95954
22,2345	6675,95954
22,2547	6709,95954
22,2749	6673,95954
22,2951	6692,95954
22,3154	6698,95954
22,3356	6669,95954
22,3558	6708,95954
22,3761	6702,95954
22,3963	6703,95954
22,4165	6686,95954
22,4367	6674,95954
22,457	6667,95954
22,4772	6642,95954
22,4974	6708,95954
22,5177	6662,95954
22,5379	6704,95954
22,5581	6679,95954
22,5783	6697,95954
22,5986	6700,95954
22,6188	6694,95954
22,639	6711,95954
22,6592	6703,95954
22,6795	6690,95954
22,6997	6686,95954
22,7199	6688,95954
22,7402	6693,95954
22,7604	6682,95954
22,7806	6702,95954
22,8008	6688,95954
22,8211	6685,95954
22,8413	6698,95954
22,8615	6661,95954
22,8818	6662,95954
22,902	6661,95954
22,9222	6683,95954
22,9424	6702,95954
22,9627	6675,95954
22,9829	6674,95954
23,0031	6703,95954
23,0233	6714,95954
23,0436	6717,95954
23,0638	6676,95954
23,084	6690,95954
23,1043	6709,95954
23,1245	6668,95954
23,1447	6672,95954
23,1649	6701,95954
23,1852	6672,95954
23,2054	6684,95954
23,2256	6695,95954
23,2458	6674,95954
23,2661	6687,95954
23,2863	6675,95954
23,3065	6709,95954
23,3268	6680,95954
23,347	6703,95954
23,3672	6734,95954
23,3874	6697,95954
23,4077	6730,95954
23,4279	6731,95954
23,4481	6727,95954
23,4684	6757,95954
23,4886	6714,95954
23,5088	6723,95954
23,529	6779,95954
23,5493	6697,95954
23,5695	6707,95954
23,5897	6720,95954
23,6099	6719,95954
23,6302	6723,95954
23,6504	6697,95954
23,6706	6756,95954
23,6909	6721,95954
23,7111	6713,95954
23,7313	6721,95954
23,7515	6726,95954
23,7718	6746,95954
23,792	6745,95954
23,8122	6734,95954
23,8325	6736,95954
23,8527	6731,95954
23,8729	6667,95954
23,8931	6686,95954
23,9134	6724,95954
23,9336	6675,95954
23,9538	6683,95954
23,974	6682,95954
23,9943	6749,95954
24,0145	6735,95954
24,0347	6723,95954
24,055	6715,95954
24,0752	6732,95954
24,0954	6679,95954
24,1156	6723,95954
24,1359	6721,95954
24,1561	6693,95954
24,1763	6710,95954
24,1966	6721,95954
24,2168	6702,95954
24,237	6693,95954
24,2572	6708,95954
24,2775	6700,95954
24,2977	6714,95954
24,3179	6691,95954
24,3381	6686,95954
24,3584	6717,95954
24,3786	6703,95954
24,3988	6687,95954
24,4191	6726,95954
24,4393	6748,95954
24,4595	6726,95954
24,4797	6742,95954
24,5	6742,95954
24,5202	6739,95954
24,5404	6721,95954
24,5607	6703,95954
24,5809	6691,95954
24,6011	6685,95954
24,6213	6714,95954
24,6416	6741,95954
24,6618	6732,95954
24,682	6715,95954
24,7022	6720,95954
24,7225	6695,95954
24,7427	6710,95954
24,7629	6685,95954
24,7832	6705,95954
24,8034	6694,95954
24,8236	6695,95954
24,8438	6732,95954
24,8641	6701,95954
24,8843	6703,95954
24,9045	6724,95954
24,9248	6697,95954
24,945	6690,95954
24,9652	6738,95954
24,9854	6742,95954
25,0057	6713,95954
25,0259	6730,95954
25,0461	6714,95954
25,0663	6719,95954
25,0866	6752,95954
25,1068	6725,95954
25,127	6709,95954
25,1473	6702,95954
25,1675	6760,95954
25,1877	6737,95954
25,2079	6755,95954
25,2282	6709,95954
25,2484	6751,95954
25,2686	6706,95954
25,2889	6719,95954
25,3091	6726,95954
25,3293	6777,95954
25,3495	6766,95954
25,3698	6749,95954
25,39	6719,95954
25,4102	6724,95954
25,4304	6745,95954
25,4507	6756,95954
25,4709	6755,95954
25,4911	6740,95954
25,5114	6721,95954
25,5316	6757,95954
25,5518	6733,95954
25,572	6734,95954
25,5923	6753,95954
25,6125	6723,95954
25,6327	6746,95954
25,6529	6787,95954
25,6732	6758,95954
25,6934	6759,95954
25,7136	6726,95954
25,7339	6821,95954
25,7541	6762,95954
25,7743	6772,95954
25,7945	6740,95954
25,8148	6769,95954
25,835	6771,95954
25,8552	6748,95954
25,8755	6764,95954
25,8957	6762,95954
25,9159	6744,95954
25,9361	6775,95954
25,9564	6760,95954
25,9766	6753,95954
25,9968	6754,95954
26,017	6749,95954
26,0373	6755,95954
26,0575	6752,95954
26,0777	6786,95954
26,098	6749,95954
26,1182	6771,95954
26,1384	6776,95954
26,1586	6801,95954
26,1789	6781,95954
26,1991	6788,95954
26,2193	6728,95954
26,2396	6743,95954
26,2598	6791,95954
26,28	6784,95954
26,3002	6831,95954
26,3205	6802,95954
26,3407	6786,95954
26,3609	6809,95954
26,3811	6794,95954
26,4014	6857,95954
26,4216	6826,95954
26,4418	6790,95954
26,4621	6782,95954
26,4823	6843,95954
26,5025	6855,95954
26,5227	6791,95954
26,543	6845,95954
26,5632	6860,95954
26,5834	6825,95954
26,6037	6833,95954
26,6239	6953,95954
26,6441	7004,95954
26,6643	7018,95954
26,6846	7142,95954
26,7048	7147,95954
26,725	7116,95954
26,7452	7110,95954
26,7655	7075,95954
26,7857	6996,95954
26,8059	6947,95954
26,8262	6920,95954
26,8464	6893,95954
26,8666	6885,95954
26,8868	6856,95954
26,9071	6869,95954
26,9273	6849,95954
26,9475	6910,95954
26,9678	6854,95954
26,988	6907,95954
27,0082	6883,95954
27,0284	6873,95954
27,0487	6864,95954
27,0689	6906,95954
27,0891	6883,95954
27,1093	6885,95954
27,1296	6879,95954
27,1498	6906,95954
27,17	6880,95954
27,1903	6915,95954
27,2105	6886,95954
27,2307	6918,95954
27,2509	6960,95954
27,2712	6978,95954
27,2914	6974,95954
27,3116	6930,95954
27,3319	6963,95954
27,3521	6976,95954
27,3723	6971,95954
27,3925	6957,95954
27,4128	7049,95954
27,433	7034,95954
27,4532	7057,95954
27,4734	7062,95954
27,4937	7084,95954
27,5139	7056,95954
27,5341	7109,95954
27,5544	7073,95954
27,5746	7050,95954
27,5948	7146,95954
27,615	7110,95954
27,6353	7151,95954
27,6555	7135,95954
27,6757	7201,95954
27,696	7239,95954
27,7162	7247,95954
27,7364	7342,95954
27,7566	7370,95954
27,7769	7472,95954
27,7971	7676,95954
27,8173	7786,95954
27,8375	7807,95954
27,8578	7775,95954
27,878	7731,95954
27,8982	7685,95954
27,9185	7652,95954
27,9387	7630,95954
27,9589	7571,95954
27,9791	7664,95954
27,9994	7618,95954
28,0196	7676,95954
28,0398	7892,95954
28,06	8505,95954
28,0803	8733,95954
28,1005	8316,95954
28,1207	8227,95954
28,141	8382,95954
28,1612	8262,95954
28,1814	7930,95954
28,2016	8040,95954
28,2219	7943,95954
28,2421	7954,95954
28,2623	7997,95954
28,2826	8061,95954
28,3028	8141,95954
28,323	8152,95954
28,3432	8197,95954
28,3635	8186,95954
28,3837	8299,95954
28,4039	8272,95954
28,4241	8301,95954
28,4444	8311,95954
28,4646	8482,95954
28,4848	8427,95954
28,5051	8481,95954
28,5253	8433,95954
28,5455	8420,95954
28,5657	8481,95954
28,586	8449,95954
28,6062	8492,95954
28,6264	8505,95954
28,6467	8395,95954
28,6669	8395,95954
28,6871	8355,95954
28,7073	8270,95954
28,7276	8285,95954
28,7478	8260,95954
28,768	8269,95954
28,7882	8192,95954
28,8085	8165,95954
28,8287	8199,95954
28,8489	8047,95954
28,8692	8038,95954
28,8894	7902,95954
28,9096	7934,95954
28,9298	7927,95954
28,9501	7809,95954
28,9703	7815,95954
28,9905	7687,95954
29,0108	7735,95954
29,031	7700,95954
29,0512	7628,95954
29,0714	7588,95954
29,0917	7545,95954
29,1119	7547,95954
29,1321	7506,95954
29,1523	7445,95954
29,1726	7439,95954
29,1928	7379,95954
29,213	7402,95954
29,2333	7318,95954
29,2535	7287,95954
29,2737	7283,95954
29,2939	7182,95954
29,3142	7253,95954
29,3344	7203,95954
29,3546	7173,95954
29,3749	7165,95954
29,3951	7108,95954
29,4153	7083,95954
29,4355	7053,95954
29,4558	7051,95954
29,476	7112,95954
29,4962	7019,95954
29,5164	7059,95954
29,5367	7011,95954
29,5569	7029,95954
29,5771	6966,95954
29,5974	7020,95954
29,6176	6995,95954
29,6378	6982,95954
29,658	6988,95954
29,6783	6989,95954
29,6985	6970,95954
29,7187	6952,95954
29,739	6955,95954
29,7592	6946,95954
29,7794	6932,95954
29,7996	6899,95954
29,8199	6915,95954
29,8401	6901,95954
29,8603	6957,95954
29,8805	6853,95954
29,9008	6850,95954
29,921	6861,95954
29,9412	6844,95954
29,9615	6846,95954
29,9817	6818,95954
30,0019	6816,95954
30,0221	6827,95954
30,0424	6848,95954
30,0626	6829,95954
30,0828	6824,95954
30,1031	6815,95954
30,1233	6779,95954
30,1435	6785,95954
30,1637	6753,95954
30,184	6746,95954
30,2042	6784,95954
30,2244	6767,95954
30,2446	6777,95954
30,2649	6805,95954
30,2851	6768,95954
30,3053	6805,95954
30,3256	6831,95954
30,3458	6772,95954
30,366	6809,95954
30,3862	6741,95954
30,4065	6759,95954
30,4267	6742,95954
30,4469	6771,95954
30,4671	6766,95954
30,4874	6755,95954
30,5076	6759,95954
30,5278	6781,95954
30,5481	6746,95954
30,5683	6748,95954
30,5885	6685,95954
30,6087	6727,95954
30,629	6708,95954
30,6492	6706,95954
30,6694	6720,95954
30,6897	6748,95954
30,7099	6733,95954
30,7301	6709,95954
30,7503	6718,95954
30,7706	6712,95954
30,7908	6760,95954
30,811	6720,95954
30,8312	6716,95954
30,8515	6740,95954
30,8717	6717,95954
30,8919	6684,95954
30,9122	6721,95954
30,9324	6674,95954
30,9526	6695,95954
30,9728	6715,95954
30,9931	6689,95954
31,0133	6658,95954
31,0335	6716,95954
31,0538	6700,95954
31,074	6696,95954
31,0942	6700,95954
31,1144	6713,95954
31,1347	6675,95954
31,1549	6711,95954
31,1751	6702,95954
31,1953	6699,95954
31,2156	6665,95954
31,2358	6697,95954
31,256	6708,95954
31,2763	6687,95954
31,2965	6685,95954
31,3167	6701,95954
31,3369	6707,95954
31,3572	6687,95954
31,3774	6680,95954
31,3976	6672,95954
31,4179	6719,95954
31,4381	6706,95954
31,4583	6690,95954
31,4785	6651,95954
31,4988	6665,95954
31,519	6678,95954
31,5392	6680,95954
31,5594	6674,95954
31,5797	6721,95954
31,5999	6680,95954
31,6201	6653,95954
31,6404	6666,95954
31,6606	6664,95954
31,6808	6691,95954
31,701	6678,95954
31,7213	6670,95954
31,7415	6703,95954
31,7617	6653,95954
31,782	6674,95954
31,8022	6694,95954
31,8224	6659,95954
31,8426	6683,95954
31,8629	6718,95954
31,8831	6736,95954
31,9033	6695,95954
31,9235	6667,95954
31,9438	6706,95954
31,964	6667,95954
31,9842	6657,95954
32,0045	6631,95954
32,0247	6667,95954
32,0449	6671,95954
32,0651	6662,95954
32,0854	6696,95954
32,1056	6674,95954
32,1258	6641,95954
32,1461	6674,95954
32,1663	6677,95954
32,1865	6668,95954
32,2067	6658,95954
32,227	6632,95954
32,2472	6669,95954
32,2674	6668,95954
32,2876	6640,95954
32,3079	6678,95954
32,3281	6671,95954
32,3483	6637,95954
32,3686	6674,95954
32,3888	6655,95954
32,409	6620,95954
32,4292	6643,95954
32,4495	6677,95954
32,4697	6667,95954
32,4899	6662,95954
32,5102	6657,95954
32,5304	6661,95954
32,5506	6656,95954
32,5708	6628,95954
32,5911	6650,95954
32,6113	6653,95954
32,6315	6658,95954
32,6517	6645,95954
32,672	6660,95954
32,6922	6642,95954
32,7124	6662,95954
32,7327	6677,95954
32,7529	6633,95954
32,7731	6662,95954
32,7933	6632,95954
32,8136	6664,95954
32,8338	6670,95954
32,854	6624,95954
32,8742	6674,95954
32,8945	6676,95954
32,9147	6650,95954
32,9349	6657,95954
32,9552	6645,95954
32,9754	6630,95954
32,9956	6658,95954
33,0158	6635,95954
33,0361	6633,95954
33,0563	6630,95954
33,0765	6677,95954
33,0968	6652,95954
33,117	6664,95954
33,1372	6637,95954
33,1574	6649,95954
33,1777	6624,95954
33,1979	6630,95954
33,2181	6640,95954
33,2383	6657,95954
33,2586	6646,95954
33,2788	6644,95954
33,299	6625,95954
33,3193	6656,95954
33,3395	6626,95954
33,3597	6670,95954
33,3799	6628,95954
33,4002	6655,95954
33,4204	6636,95954
33,4406	6638,95954
33,4609	6644,95954
33,4811	6638,95954
33,5013	6627,95954
33,5215	6664,95954
33,5418	6657,95954
33,562	6649,95954
33,5822	6637,95954
33,6024	6637,95954
33,6227	6634,95954
33,6429	6636,95954
33,6631	6660,95954
33,6834	6646,95954
33,7036	6634,95954
33,7238	6636,95954
33,744	6625,95954
33,7643	6642,95954
33,7845	6617,95954
33,8047	6634,95954
33,825	6623,95954
33,8452	6640,95954
33,8654	6645,95954
33,8856	6635,95954
33,9059	6595,95954
33,9261	6603,95954
33,9463	6624,95954
33,9665	6620,95954
33,9868	6611,95954
34,007	6631,95954
34,0272	6634,95954
34,0475	6624,95954
34,0677	6614,95954
34,0879	6638,95954
34,1081	6599,95954
34,1284	6590,95954
34,1486	6614,95954
34,1688	6615,95954
34,1891	6642,95954
34,2093	6596,95954
34,2295	6617,95954
34,2497	6634,95954
34,27	6628,95954
34,2902	6627,95954
34,3104	6604,95954
34,3306	6633,95954
34,3509	6610,95954
34,3711	6599,95954
34,3913	6623,95954
34,4116	6598,95954
34,4318	6605,95954
34,452	6599,95954
34,4722	6621,95954
34,4925	6641,95954
34,5127	6631,95954
34,5329	6641,95954
34,5532	6658,95954
34,5734	6618,95954
34,5936	6634,95954
34,6138	6617,95954
34,6341	6644,95954
34,6543	6648,95954
34,6745	6631,95954
34,6947	6615,95954
34,715	6655,95954
34,7352	6653,95954
34,7554	6616,95954
34,7757	6602,95954
34,7959	6612,95954
34,8161	6640,95954
34,8363	6640,95954
34,8566	6607,95954
34,8768	6693,95954
34,897	6616,95954
34,9173	6628,95954
34,9375	6653,95954
34,9577	6664,95954
34,9779	6652,95954
34,9982	6638,95954
35,0184	6636,95954
35,0386	6626,95954
35,0588	6652,95954
35,0791	6650,95954
35,0993	6638,95954
35,1195	6626,95954
35,1398	6608,95954
35,16	6611,95954
35,1802	6643,95954
35,2004	6629,95954
35,2207	6631,95954
35,2409	6645,95954
35,2611	6595,95954
35,2813	6643,95954
35,3016	6604,95954
35,3218	6620,95954
35,342	6627,95954
35,3623	6647,95954
35,3825	6634,95954
35,4027	6596,95954
35,4229	6638,95954
35,4432	6645,95954
35,4634	6647,95954
35,4836	6668,95954
35,5039	6618,95954
35,5241	6646,95954
35,5443	6655,95954
35,5645	6662,95954
35,5848	6642,95954
35,605	6629,95954
35,6252	6638,95954
35,6454	6634,95954
35,6657	6658,95954
35,6859	6635,95954
35,7061	6683,95954
35,7264	6619,95954
35,7466	6610,95954
35,7668	6596,95954
35,787	6609,95954
35,8073	6609,95954
35,8275	6627,95954
35,8477	6654,95954
35,868	6612,95954
35,8882	6620,95954
35,9084	6628,95954
35,9286	6605,95954
35,9489	6621,95954
35,9691	6634,95954
35,9893	6614,95954
36,0095	6651,95954
36,0298	6599,95954
36,05	6599,95954
36,0702	6622,95954
36,0905	6628,95954
36,1107	6607,95954
36,1309	6622,95954
36,1511	6604,95954
36,1714	6620,95954
36,1916	6609,95954
36,2118	6611,95954
36,2321	6613,95954
36,2523	6610,95954
36,2725	6616,95954
36,2927	6639,95954
36,313	6622,95954
36,3332	6593,95954
36,3534	6601,95954
36,3736	6629,95954
36,3939	6623,95954
36,4141	6618,95954
36,4343	6616,95954
36,4546	6615,95954
36,4748	6640,95954
36,495	6601,95954
36,5152	6634,95954
36,5355	6597,95954
36,5557	6618,95954
36,5759	6589,95954
36,5962	6642,95954
36,6164	6667,95954
36,6366	6613,95954
36,6568	6637,95954
36,6771	6624,95954
36,6973	6637,95954
36,7175	6633,95954
36,7377	6619,95954
36,758	6630,95954
36,7782	6630,95954
36,7984	6647,95954
36,8187	6610,95954
36,8389	6603,95954
36,8591	6616,95954
36,8793	6622,95954
36,8996	6618,95954
36,9198	6612,95954
36,94	6593,95954
36,9603	6597,95954
36,9805	6598,95954
37,0007	6596,95954
37,0209	6597,95954
37,0412	6621,95954
37,0614	6601,95954
37,0816	6616,95954
37,1018	6616,95954
37,1221	6611,95954
37,1423	6600,95954
37,1625	6589,95954
37,1828	6608,95954
37,203	6610,95954
37,2232	6601,95954
37,2434	6601,95954
37,2637	6598,95954
37,2839	6626,95954
37,3041	6627,95954
37,3244	6600,95954
37,3446	6636,95954
37,3648	6597,95954
37,385	6614,95954
37,4053	6589,95954
37,4255	6593,95954
37,4457	6586,95954
37,4659	6602,95954
37,4862	6597,95954
37,5064	6590,95954
37,5266	6589,95954
37,5469	6597,95954
37,5671	6586,95954
37,5873	6598,95954
37,6075	6576,95954
37,6278	6634,95954
37,648	6609,95954
37,6682	6590,95954
37,6885	6619,95954
37,7087	6596,95954
37,7289	6612,95954
37,7491	6595,95954
37,7694	6611,95954
37,7896	6602,95954
37,8098	6620,95954
37,83	6594,95954
37,8503	6597,95954
37,8705	6615,95954
37,8907	6599,95954
37,911	6592,95954
37,9312	6568,95954
37,9514	6589,95954
37,9716	6611,95954
37,9919	6614,95954
38,0121	6611,95954
38,0323	6598,95954
38,0525	6582,95954
38,0728	6594,95954
38,093	6589,95954
38,1132	6589,95954
38,1335	6591,95954
38,1537	6584,95954
38,1739	6592,95954
38,1941	6581,95954
38,2144	6567,95954
38,2346	6595,95954
38,2548	6581,95954
38,2751	6608,95954
38,2953	6560,95954
38,3155	6606,95954
38,3357	6573,95954
38,356	6594,95954
38,3762	6615,95954
38,3964	6578,95954
38,4166	6562,95954
38,4369	6596,95954
38,4571	6625,95954
38,4773	6611,95954
38,4976	6583,95954
38,5178	6611,95954
38,538	6590,95954
38,5582	6599,95954
38,5785	6604,95954
38,5987	6601,95954
38,6189	6591,95954
38,6392	6561,95954
38,6594	6582,95954
38,6796	6602,95954
38,6998	6564,95954
38,7201	6618,95954
38,7403	6601,95954
38,7605	6620,95954
38,7807	6562,95954
38,801	6590,95954
38,8212	6604,95954
38,8414	6599,95954
38,8617	6596,95954
38,8819	6587,95954
38,9021	6597,95954
38,9223	6582,95954
38,9426	6555,95954
38,9628	6553,95954
38,983	6564,95954
39,0033	6586,95954
39,0235	6579,95954
39,0437	6546,95954
39,0639	6570,95954
39,0842	6584,95954
39,1044	6605,95954
39,1246	6595,95954
39,1448	6602,95954
39,1651	6554,95954
39,1853	6601,95954
39,2055	6603,95954
39,2258	6570,95954
39,246	6561,95954
39,2662	6557,95954
39,2864	6570,95954
39,3067	6590,95954
39,3269	6586,95954
39,3471	6604,95954
39,3674	6570,95954
39,3876	6582,95954
39,4078	6614,95954
39,428	6599,95954
39,4483	6603,95954
39,4685	6580,95954
39,4887	6596,95954
39,5089	6590,95954
39,5292	6584,95954
39,5494	6589,95954
39,5696	6594,95954
39,5899	6627,95954
39,6101	6561,95954
39,6303	6590,95954
39,6505	6579,95954
39,6708	6579,95954
39,691	6590,95954
39,7112	6591,95954
39,7315	6572,95954
39,7517	6572,95954
39,7719	6599,95954
39,7921	6613,95954
39,8124	6586,95954
39,8326	6593,95954
39,8528	6589,95954
39,873	6606,95954
39,8933	6591,95954
39,9135	6569,95954
39,9337	6584,95954
39,954	6607,95954
39,9742	6576,95954
39,9944	6590,95954
40,0146	6559,95954
40,0349	6569,95954
40,0551	6593,95954
40,0753	6603,95954
40,0956	6582,95954
40,1158	6573,95954
40,136	6581,95954
40,1562	6587,95954
40,1765	6602,95954
40,1967	6582,95954
40,2169	6593,95954
40,2371	6607,95954
40,2574	6584,95954
40,2776	6591,95954
40,2978	6613,95954
40,3181	6639,95954
40,3383	6594,95954
40,3585	6603,95954
40,3787	6607,95954
40,399	6587,95954
40,4192	6602,95954
40,4394	6601,95954
40,4596	6607,95954
40,4799	6583,95954
40,5001	6605,95954
40,5203	6583,95954
40,5406	6588,95954
40,5608	6599,95954
40,581	6567,95954
40,6012	6596,95954
40,6215	6604,95954
40,6417	6586,95954
40,6619	6607,95954
40,6822	6569,95954
40,7024	6585,95954
40,7226	6605,95954
40,7428	6603,95954
40,7631	6555,95954
40,7833	6610,95954
40,8035	6575,95954
40,8237	6600,95954
40,844	6590,95954
40,8642	6587,95954
40,8844	6602,95954
40,9047	6560,95954
40,9249	6609,95954
40,9451	6574,95954
40,9653	6584,95954
40,9856	6600,95954
41,0058	6580,95954
41,026	6603,95954
41,0463	6604,95954
41,0665	6583,95954
41,0867	6594,95954
41,1069	6565,95954
41,1272	6601,95954
41,1474	6606,95954
41,1676	6577,95954
41,1878	6592,95954
41,2081	6582,95954
41,2283	6603,95954
41,2485	6571,95954
41,2688	6609,95954
41,289	6606,95954
41,3092	6585,95954
41,3294	6593,95954
41,3497	6641,95954
41,3699	6592,95954
41,3901	6601,95954
41,4104	6596,95954
41,4306	6636,95954
41,4508	6578,95954
41,471	6605,95954
41,4913	6557,95954
41,5115	6605,95954
41,5317	6593,95954
41,5519	6587,95954
41,5722	6594,95954
41,5924	6608,95954
41,6126	6627,95954
41,6329	6603,95954
41,6531	6594,95954
41,6733	6621,95954
41,6935	6607,95954
41,7138	6633,95954
41,734	6594,95954
41,7542	6622,95954
41,7745	6592,95954
41,7947	6586,95954
41,8149	6636,95954
41,8351	6603,95954
41,8554	6630,95954
41,8756	6619,95954
41,8958	6628,95954
41,916	6572,95954
41,9363	6623,95954
41,9565	6613,95954
41,9767	6598,95954
41,997	6613,95954
42,0172	6624,95954
42,0374	6624,95954
42,0576	6617,95954
42,0779	6610,95954
42,0981	6618,95954
42,1183	6624,95954
42,1386	6612,95954
42,1588	6615,95954
42,179	6646,95954
42,1992	6648,95954
42,2195	6656,95954
42,2397	6689,95954
42,2599	6633,95954
42,2801	6668,95954
42,3004	6625,95954
42,3206	6638,95954
42,3408	6667,95954
42,3611	6661,95954
42,3813	6657,95954
42,4015	6633,95954
42,4217	6660,95954
42,442	6664,95954
42,4622	6644,95954
42,4824	6615,95954
42,5027	6674,95954
42,5229	6626,95954
42,5431	6646,95954
42,5633	6638,95954
42,5836	6653,95954
42,6038	6647,95954
42,624	6626,95954
42,6442	6628,95954
42,6645	6648,95954
42,6847	6631,95954
42,7049	6648,95954
42,7252	6639,95954
42,7454	6659,95954
42,7656	6643,95954
42,7858	6604,95954
42,8061	6636,95954
42,8263	6632,95954
42,8465	6616,95954
42,8667	6655,95954
42,887	6635,95954
42,9072	6673,95954
42,9274	6674,95954
42,9477	6651,95954
42,9679	6659,95954
42,9881	6644,95954
43,0083	6673,95954
43,0286	6633,95954
43,0488	6671,95954
43,069	6624,95954
43,0893	6638,95954
43,1095	6647,95954
43,1297	6647,95954
43,1499	6623,95954
43,1702	6628,95954
43,1904	6607,95954
43,2106	6656,95954
43,2308	6674,95954
43,2511	6678,95954
43,2713	6658,95954
43,2915	6694,95954
43,3118	6692,95954
43,332	6662,95954
43,3522	6671,95954
43,3724	6671,95954
43,3927	6655,95954
43,4129	6666,95954
43,4331	6661,95954
43,4534	6677,95954
43,4736	6668,95954
43,4938	6657,95954
43,514	6643,95954
43,5343	6677,95954
43,5545	6671,95954
43,5747	6680,95954
43,5949	6691,95954
43,6152	6637,95954
43,6354	6665,95954
43,6556	6645,95954
43,6759	6646,95954
43,6961	6670,95954
43,7163	6655,95954
43,7365	6647,95954
43,7568	6677,95954
43,777	6652,95954
43,7972	6649,95954
43,8175	6654,95954
43,8377	6649,95954
43,8579	6656,95954
43,8781	6657,95954
43,8984	6659,95954
43,9186	6660,95954
43,9388	6656,95954
43,959	6665,95954
43,9793	6640,95954
43,9995	6635,95954
44,0197	6667,95954
44,04	6646,95954
44,0602	6662,95954
44,0804	6661,95954
44,1006	6635,95954
44,1209	6667,95954
44,1411	6671,95954
44,1613	6641,95954
44,1816	6646,95954
44,2018	6657,95954
44,222	6645,95954
44,2422	6667,95954
44,2625	6635,95954
44,2827	6626,95954
44,3029	6612,95954
44,3231	6675,95954
44,3434	6651,95954
44,3636	6664,95954
44,3838	6634,95954
44,4041	6660,95954
44,4243	6634,95954
44,4445	6673,95954
44,4647	6643,95954
44,485	6616,95954
44,5052	6629,95954
44,5254	6670,95954
44,5457	6649,95954
44,5659	6636,95954
44,5861	6638,95954
44,6063	6634,95954
44,6266	6594,95954
44,6468	6656,95954
44,667	6627,95954
44,6872	6641,95954
44,7075	6637,95954
44,7277	6638,95954
44,7479	6632,95954
44,7682	6663,95954
44,7884	6652,95954
44,8086	6633,95954
44,8288	6631,95954
44,8491	6615,95954
44,8693	6631,95954
44,8895	6626,95954
44,9098	6619,95954
44,93	6625,95954
44,9502	6598,95954
44,9704	6593,95954
44,9907	6619,95954
45,0109	6612,95954
45,0311	6628,95954
45,0513	6651,95954
45,0716	6627,95954
45,0918	6667,95954
45,112	6633,95954
45,1323	6634,95954
45,1525	6652,95954
45,1727	6652,95954
45,1929	6638,95954
45,2132	6614,95954
45,2334	6627,95954
45,2536	6619,95954
45,2738	6625,95954
45,2941	6640,95954
45,3143	6624,95954
45,3345	6611,95954
45,3548	6627,95954
45,375	6649,95954
45,3952	6605,95954
45,4154	6596,95954
45,4357	6631,95954
[truncated: 2,203 more rows]
