# Supplementary material for: Enhancing the mechanical properties and providing bioactive potential for graphene oxide/montmorillonite hybrid dental resin composites
Source: Sci Rep. 2022 Jun 17;12:10259. doi: 10.1038/s41598-022-13766-1 (PMC9205868; doi:10.1038/s41598-022-13766-1)
Supplement: Supplementary file 6 — Supplementary Information 6. [file 41598_2022_13766_MOESM6_ESM.txt]

399,26491	71,05071
401,19373	70,89115
403,12254	93,45562
405,05136	92,2453
406,98018	90,83906
408,90899	89,78781
410,83781	89,21636
412,76662	88,32205
414,69544	86,99574
416,62426	85,35106
418,55307	83,53679
420,48189	82,39437
422,4107	82,2027
424,33952	82,34182
426,26834	82,54083
428,19715	81,8689
430,12597	80,71526
432,05478	79,67681
433,9836	79,14021
435,91242	78,61522
437,84123	77,80618
439,77005	76,64834
441,69886	75,19198
443,62768	73,77675
445,5565	72,99083
447,48531	72,38645
449,41413	71,67703
451,34294	70,57294
453,27176	68,93505
455,20058	67,21512
457,12939	65,80933
459,05821	64,60398
460,98702	63,92186
462,91584	63,25828
464,84466	62,85128
466,77347	62,69106
468,70229	63,33689
470,6311	64,61283
472,55992	66,8412
474,48874	69,20574
476,41755	71,41757
478,34637	73,76219
480,27518	76,25646
482,204	78,78088
484,13282	81,42372
486,06163	83,75208
487,99045	85,63941
489,91926	87,13485
491,84808	88,39023
493,7769	89,63331
495,70571	90,48123
497,63453	90,60132
499,56334	90,00165
501,49216	88,62353
503,42098	86,85942
505,34979	85,36171
507,27861	83,69392
509,20742	81,59011
511,13624	79,03466
513,06506	76,71802
514,99387	74,59733
516,92269	72,58267
518,8515	71,45533
520,78032	71,10516
522,70914	70,54388
524,63795	70,81151
526,56677	72,3815
528,49558	73,63487
530,4244	74,61314
532,35322	76,09471
534,28203	77,8014
536,21085	79,13771
538,13966	79,94409
540,06848	80,47034
541,9973	81,06049
543,92611	81,88485
545,85493	83,16395
547,78374	84,42408
549,71256	85,2247
551,64138	85,63392
553,57019	85,85411
555,49901	86,18053
557,42782	86,96544
559,35664	87,91401
561,28546	88,76298
563,21427	89,27224
565,14309	89,56382
567,0719	89,78553
569,00072	90,12327
570,92954	90,56836
572,85835	91,01652
574,78717	91,41652
576,71598	91,80427
578,6448	92,09108
580,57362	92,46152
582,50243	92,75253
584,43125	93,04252
586,36006	93,40088
588,28888	93,59095
590,2177	93,65497
592,14651	93,72945
594,07533	93,82472
596,00414	93,7939
597,93296	93,54812
599,86178	93,33603
601,79059	93,62168
603,71941	93,98385
605,64822	94,35408
607,57704	95,27733
609,50586	95,76635
611,43467	95,73056
613,36349	95,53651
615,2923	95,3802
617,22112	96,05313
619,14994	96,63144
621,07875	97,07383
623,00757	97,25732
624,93638	97,14536
626,8652	97,17688
628,79402	97,68801
630,72283	98,87924
632,65165	100,09767
634,58046	101,23716
636,50928	102,10908
638,4381	102,73971
640,36691	103,03529
642,29573	103,53846
644,22454	104,07747
646,15336	104,71415
648,08218	105,32759
650,01099	105,74539
651,93981	105,85524
653,86862	105,20454
655,79744	105,13162
657,72626	106,05656
659,65507	107,15392
661,58389	107,98183
663,5127	108,57003
665,44152	108,5585
667,37034	108,89967
669,29915	109,35965
671,22797	109,82614
673,15678	110,48775
675,0856	110,50965
677,01442	110,6334
678,94323	110,9086
680,87205	111,17194
682,80086	111,29871
684,72968	111,14303
686,6585	111,18593
688,58731	111,23336
690,51613	111,30402
692,44494	111,43299
694,37376	111,63101
696,30258	111,66724
698,23139	111,50016
700,16021	111,23561
702,08902	111,41524
704,01784	111,74736
705,94666	111,99234
707,87547	112,03894
709,80429	111,91063
711,7331	111,77209
713,66192	111,68853
715,59074	111,95916
717,51955	112,25606
719,44837	112,29714
721,37718	112,40237
723,306	112,41492
725,23482	111,94726
727,16363	111,93117
729,09245	112,45967
731,02126	113,09581
732,95008	113,377
734,8789	113,11896
736,80771	112,62561
738,73653	112,38268
740,66534	112,66114
742,59416	113,19664
744,52298	113,47945
746,45179	113,20132
748,38061	112,54613
750,30942	112,00808
752,23824	112,11765
754,16706	112,60726
756,09587	113,04625
758,02469	113,02971
759,9535	112,57187
761,88232	112,10121
763,81114	112,07415
765,73995	112,53978
767,66877	113,10971
769,59758	113,27593
771,5264	112,83239
773,45522	112,07067
775,38403	111,55758
777,31285	111,61206
779,24166	112,07818
781,17048	112,38126
783,0993	112,03762
785,02811	111,12657
786,95693	110,20788
788,88574	109,82644
790,81456	110,10472
792,74338	110,60857
794,67219	110,77493
796,60101	110,33766
798,52982	109,59627
800,45864	109,16158
802,38746	109,38122
804,31627	110,05422
806,24509	110,64139
808,1739	110,68272
810,10272	110,1697
812,03154	109,48291
813,96035	109,14694
815,88917	109,26867
817,81798	109,54644
819,7468	109,50147
821,67562	108,91277
823,60443	107,96738
825,53325	107,10364
827,46206	106,52116
829,39088	106,16795
831,3197	105,73372
833,24851	105,02605
835,17733	104,08063
837,10614	103,24988
839,03496	102,82447
840,96378	102,87572
842,89259	103,05433
844,82141	103,08096
846,75022	102,93134
848,67904	102,85801
850,60786	103,07173
852,53667	103,60978
854,46549	104,14854
856,3943	104,34722
858,32312	104,05798
860,25194	103,53907
862,18075	103,12565
864,10957	102,97173
866,03838	102,8863
867,9672	102,56072
869,89602	101,743
871,82483	100,55717
873,75365	99,41365
875,68246	98,75173
877,61128	98,62871
879,5401	98,76599
881,46891	98,735
883,39773	98,36179
885,32654	97,82895
887,25536	97,54222
889,18418	97,70783
891,11299	98,24518
893,04181	98,71114
894,97062	98,70544
896,89944	98,11256
898,82826	97,1454
900,75707	96,21574
902,68589	95,65721
904,6147	95,21292
906,54352	94,64616
908,47234	93,78028
910,40115	92,75291
912,32997	91,90287
914,25878	91,57271
916,1876	91,74933
918,11642	92,26884
920,04523	92,83358
921,97405	93,27098
923,90286	93,60827
925,83168	94,03324
927,7605	94,54225
929,68931	95,08788
931,61813	95,52355
933,54694	95,74993
935,47576	95,77462
937,40458	95,72688
939,33339	95,66215
941,26221	95,56103
943,19102	95,32431
945,11984	94,94374
947,04866	94,4538
948,97747	93,99911
950,90629	93,60143
952,8351	93,21019
954,76392	92,68112
956,69274	91,92655
958,62155	90,97769
960,55037	90,04895
962,47918	89,26431
964,408	88,60936
966,33682	87,90714
968,26563	86,96604
970,19445	85,71486
972,12326	84,34113
974,05208	83,03875
975,9809	81,96232
977,90971	81,00742
979,83853	79,95322
981,76734	78,62238
983,69616	77,07463
985,62498	75,45235
987,55379	73,97672
989,48261	72,71163
991,41142	71,58399
993,34024	70,37072
995,26906	68,96176
997,19787	67,41455
999,12669	65,92901
1001,0555	64,63288
1002,98432	63,58339
1004,91314	62,63421
1006,84195	61,65058
1008,77077	60,55987
1010,69958	59,4709
1012,6284	58,48379
1014,55722	57,72311
1016,48603	57,09662
1018,41485	56,52737
1020,34366	55,92816
1022,27248	55,32905
1024,2013	54,77121
1026,13011	54,34979
1028,05893	54,0079
1029,98774	53,71183
1031,91656	53,36154
1033,84538	52,98897
1035,77419	52,62207
1037,70301	52,37304
1039,63182	52,25426
1041,56064	52,25325
1043,48946	52,27212
1045,41827	52,33819
1047,34709	52,47715
1049,2759	52,82604
1051,20472	53,35227
1053,13354	54,06071
1055,06235	54,85259
1056,99117	55,64916
1058,91998	56,3683
1060,8488	57,1358
1062,77762	58,01628
1064,70643	59,08324
1066,63525	60,20462
1068,56406	61,25337
1070,49288	62,08602
1072,4217	62,76306
1074,35051	63,40549
1076,27933	64,20014
1078,20814	65,07567
1080,13696	65,91155
1082,06578	66,54734
1083,99459	67,00411
1085,92341	67,37487
1087,85222	67,83626
1089,78104	68,38416
1091,70986	69,02242
1093,63867	69,61117
1095,56749	70,06399
1097,4963	70,36636
1099,42512	70,70762
1101,35394	71,1712
1103,28275	71,80487
1105,21157	72,45805
1107,14038	72,99307
1109,0692	73,31442
1110,99802	73,47635
1112,92683	73,58093
1114,85565	73,74491
1116,78446	73,8146
1118,71328	73,56357
1120,6421	72,78585
1122,57091	71,98911
1124,49973	72,29485
1126,42854	73,87458
1128,35736	75,61971
1130,28618	76,75109
1132,21499	77,0162
1134,14381	76,74409
1136,07262	76,71971
1138,00144	77,59123
1139,93026	78,95832
1141,85907	80,3097
1143,78789	81,4026
1145,7167	82,23317
1147,64552	82,85257
1149,57434	83,46621
1151,50315	84,12012
1153,43197	84,8369
1155,36078	85,45693
1157,2896	85,88957
1159,21842	86,1465
1161,14723	86,47223
1163,07605	86,96111
1165,00486	87,68474
1166,93368	88,51773
1168,8625	89,30999
1170,79131	89,9345
1172,72013	90,45889
1174,64894	90,95952
1176,57776	91,58773
1178,50658	92,28914
1180,43539	92,99374
1182,36421	93,52103
1184,29302	93,85475
1186,22184	94,08848
1188,15066	94,37759
1190,07947	94,69421
1192,00829	95,01215
1193,9371	95,14775
1195,86592	95,13356
1197,79474	95,10352
1199,72355	95,27341
1201,65237	95,72329
1203,58118	96,48277
1205,51	97,37115
1207,43882	98,20088
1209,36763	98,88546
1211,29645	99,50449
1213,22526	100,03162
1215,15408	100,58617
1217,0829	101,11874
1219,01171	101,58215
1220,94053	101,92223
1222,86934	102,23334
1224,79816	102,53437
1226,72698	102,88799
1228,65579	103,25345
1230,58461	103,60818
1232,51342	103,86386
1234,44224	104,06873
1236,37106	104,29861
1238,29987	104,6161
1240,22869	104,94966
1242,1575	105,27763
1244,08632	105,52964
1246,01514	105,72033
1247,94395	105,89108
1249,87277	106,13056
1251,80158	106,41901
1253,7304	106,69755
1255,65922	106,88411
1257,58803	107,0266
1259,51685	107,13469
1261,44566	107,28727
1263,37448	107,50291
1265,3033	107,76434
1267,23211	107,99486
1269,16093	108,16781
1271,08974	108,24953
1273,01856	108,38291
1274,94738	108,61046
1276,87619	108,87874
1278,80501	109,09093
1280,73382	109,23089
1282,66264	109,30388
1284,59146	109,40549
1286,52027	109,54577
1288,44909	109,74654
1290,3779	109,94241
1292,30672	110,08151
1294,23554	110,12219
1296,16435	110,14098
1298,09317	110,22157
1300,02198	110,43287
1301,9508	110,56389
1303,87962	110,67512
1305,80843	110,78447
1307,73725	110,89425
1309,66606	111,00425
1311,59488	111,11667
1313,5237	111,20104
1315,45251	111,28606
1317,38133	111,36948
1319,31014	111,45267
1321,23896	111,53316
1323,16778	111,5323
1325,09659	111,6558
1327,02541	111,77145
1328,95422	111,84046
1330,88304	111,91514
1332,81186	111,98698
1334,74067	112,05757
1336,66949	112,11854
1338,5983	112,17298
1340,52712	112,22592
1342,45594	112,2827
1344,38475	112,47147
1346,31357	112,3904
1348,24238	112,40392
1350,1712	112,42284
1352,10002	112,42847
1354,02883	112,43674
1355,95765	112,43466
1357,88646	112,40539
1359,81528	112,34977
1361,7441	112,25927
1363,67291	112,11552
1365,60173	112,10888
1367,53054	111,91576
1369,45936	111,67285
1371,38818	111,75234
1373,31699	111,25358
1375,24581	110,52071
1377,17462	110,19652
1379,10344	109,03625
1381,03226	105,64285
1382,96107	100,81577
1384,88989	100,51035
1386,8187	105,23774
1388,74752	109,32749
1390,67634	111,16248
1392,60515	111,70689
1394,53397	111,83204
1396,46278	111,93456
1398,3916	111,72071
1400,32042	112,1381
1402,24923	112,54857
1404,17805	112,6347
1406,10686	112,75107
1408,03568	112,91594
1409,9645	112,91248
1411,89331	112,97965
1413,82213	113,12039
1415,75094	113,18831
1417,67976	113,25894
1419,60858	113,32176
1421,53739	113,38927
1423,46621	113,46867
1425,39502	113,48641
1427,32384	113,52423
1429,25266	113,54307
1431,18147	113,56961
1433,11029	113,65592
1435,0391	113,73234
1436,96792	113,78701
1438,89674	113,84808
1440,82555	113,92853
1442,75437	114,16388
1444,68318	114,04935
1446,612	114,04005
1448,54082	114,03782
1450,46963	114,11335
1452,39845	114,17844
1454,32726	114,19592
1456,25608	114,21075
1458,1849	114,24205
1460,11371	114,26937
1462,04253	114,28645
1463,97134	114,30201
1465,90016	114,30813
1467,82898	114,30782
1469,75779	114,31311
1471,68661	114,36912
1473,61542	114,42355
1475,54424	114,45449
1477,47306	114,47122
1479,40187	114,4883
1481,33069	114,50568
1483,2595	114,61118
1485,18832	114,51077
1487,11714	114,52039
1489,04595	114,52931
1490,97477	114,56873
1492,90358	114,63508
1494,8324	114,64871
1496,76122	114,61158
1498,69003	114,58993
1500,61885	114,57625
1502,54766	114,60647
1504,47648	114,63381
1506,4053	114,63416
1508,33411	114,63314
1510,26293	114,61359
1512,19174	114,6122
1514,12056	114,6119
1516,04938	114,57491
1517,97819	114,50854
1519,90701	114,511
1521,83582	114,52402
1523,76464	114,51375
1525,69346	114,54291
1527,62227	114,53969
1529,55109	114,51533
1531,4799	114,47106
1533,40872	114,41608
1535,33754	114,27256
1537,26635	114,43867
1539,19517	114,437
1541,12398	114,45538
1543,0528	114,46461
1544,98162	114,51453
1546,91043	114,41359
1548,83925	114,46935
1550,76806	114,40732
1552,69688	114,38441
1554,6257	114,40063
1556,55451	114,42647
1558,48333	114,41095
1560,41214	114,39337
1562,34096	114,40121
1564,26978	114,39215
1566,19859	114,35038
1568,12741	114,31489
1570,05622	114,21247
1571,98504	114,19193
1573,91386	114,23629
1575,84267	114,22452
1577,77149	114,19378
1579,7003	114,15196
1581,62912	114,17573
1583,55794	114,14977
1585,48675	114,04149
1587,41557	113,99858
1589,34438	113,82091
1591,2732	113,74658
1593,20202	113,63319
1595,13083	113,49906
1597,05965	113,34351
1598,98846	113,41164
1600,91728	112,97059
1602,8461	112,78135
1604,77491	112,54502
1606,70373	112,26212
1608,63254	111,98725
1610,56136	111,7016
1612,49018	111,50105
1614,41899	111,06145
1616,34781	110,73308
1618,27662	110,40359
1620,20544	110,11284
1622,13426	109,86503
1624,06307	109,59597
1625,99189	109,32828
1627,9207	109,08606
1629,84952	108,43173
1631,77834	108,79777
1633,70715	108,74216
1635,63597	108,64462
1637,56478	108,62254
1639,4936	108,67217
1641,42242	108,49713
1643,35123	108,7529
1645,28005	108,81269
1647,20886	108,88059
1649,13768	109,01854
1651,0665	109,16982
1652,99531	109,30288
1654,92413	109,46251
1656,85294	109,60161
1658,78176	109,7656
1660,71058	109,89957
1662,63939	110,05667
1664,56821	110,12988
1666,49702	110,29935
1668,42584	110,50975
1670,35466	110,71192
1672,28347	110,84761
1674,21229	110,9433
1676,1411	111,07888
1678,06992	111,21698
1679,99874	111,33404
1681,92755	111,48252
1683,85637	111,62629
1685,78518	111,74825
1687,714	111,86969
1689,64282	111,95121
1691,57163	112,13223
1693,50045	112,1314
1695,42926	112,14764
1697,35808	112,22348
1699,2869	112,33405
1701,21571	112,42526
1703,14453	112,52001
1705,07334	112,57923
1707,00216	112,5546
1708,93098	112,57023
1710,85979	112,60936
1712,78861	112,62284
1714,71742	112,70529
1716,64624	112,75641
1718,57506	112,81355
1720,50387	112,90159
1722,43269	112,93068
1724,3615	112,9365
1726,29032	113,02496
1728,21914	112,99198
1730,14795	113,01918
1732,07677	113,09334
1734,00558	113,15258
1735,9344	113,19646
1737,86322	113,23509
1739,79203	113,23886
1741,72085	113,24541
1743,64966	113,26135
1745,57848	113,24233
1747,5073	113,28153
1749,43611	113,32367
1751,36493	113,31122
1753,29374	113,32957
1755,22256	113,35475
1757,15138	113,37629
1759,08019	113,39271
1761,00901	113,3641
1762,93782	113,34093
1764,86664	113,43422
1766,79546	113,36935
1768,72427	113,35481
1770,65309	113,35228
1772,5819	113,33619
1774,51072	113,31269
1776,43954	113,32198
1778,36835	113,327
1780,29717	113,29341
1782,22598	113,24448
1784,1548	113,19869
1786,08362	113,19717
1788,01243	113,28498
1789,94125	113,16784
1791,87006	113,12653
1793,79888	113,09908
1795,7277	113,09159
1797,65651	113,08062
1799,58533	113,06683
1801,51414	113,03266
1803,44296	112,99099
1805,37178	112,97313
1807,30059	112,96443
1809,22941	112,94456
1811,15822	112,9242
1813,08704	112,89388
1815,01586	112,89062
1816,94467	112,86664
1818,87349	112,82769
1820,8023	112,78959
1822,73112	112,76271
1824,65994	112,74404
1826,58875	112,72603
1828,51757	112,70902
1830,44638	112,70767
1832,3752	112,68294
1834,30402	112,64667
1836,23283	112,61087
1838,16165	112,58717
1840,09046	112,56424
1842,01928	112,53326
1843,9481	112,52867
1845,87691	112,52024
1847,80573	112,50471
1849,73454	112,49095
1851,66336	112,40998
1853,59218	112,46484
1855,52099	112,46476
1857,44981	112,45238
1859,37862	112,4531
1861,30744	112,45692
1863,23626	112,46329
1865,16507	112,46755
1867,09389	112,4707
1869,0227	112,47021
1870,95152	112,46936
1872,88034	112,46727
1874,80915	112,46069
1876,73797	112,47
1878,66678	112,45183
1880,5956	112,43665
1882,52442	112,44292
1884,45323	112,44655
1886,38205	112,44195
1888,31086	112,43744
1890,23968	112,43322
1892,1685	112,42999
1894,09731	112,42662
1896,02613	112,42226
1897,95494	112,41234
1899,88376	112,40213
1901,81258	112,3808
1903,74139	112,38383
1905,67021	112,37301
1907,59902	112,35179
1909,52784	112,34125
1911,45666	112,32098
1913,38547	112,29798
1915,31429	112,27895
1917,2431	112,26152
1919,17192	112,24362
1921,10074	112,22598
1923,02955	112,21288
1924,95837	112,20109
1926,88718	112,15335
1928,816	112,2064
1930,74482	112,15319
1932,67363	112,13598
1934,60245	112,11344
1936,53126	112,09934
1938,46008	112,08468
1940,3889	112,06825
1942,31771	112,04693
1944,24653	112,02428
1946,17534	112,00246
1948,10416	111,98221
1950,03298	111,92965
1951,96179	111,94071
1953,89061	111,92506
1955,81942	111,90853
1957,74824	111,89357
1959,67706	111,88576
1961,60587	111,87638
1963,53469	111,86595
1965,4635	111,85382
1967,39232	111,84129
1969,32114	111,82863
1971,24995	111,8242
1973,17877	111,8053
1975,10758	111,78484
1977,0364	111,77164
1978,96522	111,75742
1980,89403	111,74164
1982,82285	111,69075
1984,75166	111,71177
1986,68048	111,69791
1988,6093	111,6862
1990,53811	111,67793
1992,46693	111,67115
1994,39574	111,66336
1996,32456	111,63587
1998,25338	111,6145
2000,18219	111,63986
2002,11101	111,67653
2004,03982	111,68089
2005,96864	111,64189
2007,89746	111,56123
2009,82627	111,4997
2011,75509	111,50322
2013,6839	111,56022
2015,61272	111,5773
2017,54154	111,49967
2019,47035	111,49195
2021,39917	111,4945
2023,32798	111,47436
2025,2568	111,47985
2027,18562	111,51796
2029,11443	111,54336
2031,04325	111,54397
2032,97206	111,51025
2034,90088	111,48053
2036,8297	111,47735
2038,75851	111,50713
2040,68733	111,48618
2042,61614	111,4528
2044,54496	111,4336
2046,47378	111,40143
2048,40259	111,36611
2050,33141	111,37605
2052,26022	111,39474
2054,18904	111,40348
2056,11786	111,38693
2058,04667	111,36441
2059,97549	111,33382
2061,9043	111,35832
2063,83312	111,38338
2065,76194	111,36992
2067,69075	111,37598
2069,61957	111,36247
2071,54838	111,33485
2073,4772	111,31109
2075,40602	111,32198
2077,33483	111,33329
2079,26365	111,31831
2081,19246	111,30182
2083,12128	111,27207
2085,0501	111,25512
2086,97891	111,26609
2088,90773	111,29558
2090,83654	111,29907
2092,76536	111,286
2094,69418	111,25449
2096,62299	111,24733
2098,55181	111,24681
2100,48062	111,26423
2102,40944	111,27296
2104,33826	111,27273
2106,26707	111,2505
2108,19589	111,22108
2110,1247	111,19145
2112,05352	111,18521
2113,98234	111,18483
2115,91115	111,19082
2117,83997	111,19789
2119,76878	111,19553
2121,6976	111,19485
2123,62642	111,19907
2125,55523	111,19829
2127,48405	111,21355
2129,41286	111,22541
2131,34168	111,22731
2133,2705	111,22737
2135,19931	111,21981
2137,12813	111,20061
2139,05694	111,20355
2140,98576	111,19944
2142,91458	111,18183
2144,84339	111,15648
2146,77221	111,13527
2148,70102	111,13131
2150,62984	111,13991
2152,55866	111,13638
2154,48747	111,13852
2156,41629	111,14808
2158,3451	111,15405
2160,27392	111,1487
2162,20274	111,15016
2164,13155	111,14194
2166,06037	111,13687
2167,98918	111,13783
2169,918	111,13897
2171,84682	111,11754
2173,77563	111,10752
2175,70445	111,08632
2177,63326	111,08261
2179,56208	111,07154
2181,4909	111,06454
2183,41971	111,06741
2185,34853	111,06684
2187,27734	111,07517
2189,20616	111,08426
2191,13498	111,07412
2193,06379	111,06462
2194,99261	111,07633
2196,92142	111,09995
2198,85024	111,09345
2200,77906	111,06215
2202,70787	111,02896
2204,63669	111,02076
2206,5655	111,00655
2208,49432	111,00587
2210,42314	111,01085
2212,35195	111,00565
2214,28077	110,98987
2216,20958	110,9746
2218,1384	110,9532
2220,06722	110,95537
2221,99603	110,97711
2223,92485	110,98755
2225,85366	110,97357
2227,78248	110,96093
2229,7113	110,94622
2231,64011	110,93689
2233,56893	110,93542
2235,49774	110,94633
2237,42656	110,9362
2239,35538	110,91204
2241,28419	110,86933
2243,21301	110,83229
2245,14182	110,82705
2247,07064	110,84457
2248,99946	110,84183
2250,92827	110,83204
2252,85709	110,81496
2254,7859	110,80735
2256,71472	110,79985
2258,64354	110,79123
2260,57235	110,78073
2262,50117	110,77106
2264,42998	110,76117
2266,3588	110,75248
2268,28762	110,74428
2270,21643	110,73808
2272,14525	110,7337
2274,07406	110,73067
2276,00288	110,72709
2277,9317	110,72432
2279,86051	110,72343
2281,78933	110,7246
2283,71814	110,72699
2285,64696	110,73256
2287,57578	110,73995
2289,50459	110,74815
2291,43341	110,75689
2293,36222	110,76858
2295,29104	110,77965
2297,21986	110,7891
2299,14867	110,79503
2301,07749	110,79915
2303,0063	110,80782
2304,93512	110,82664
2306,86394	110,84831
2308,79275	110,86638
2310,72157	110,87627
2312,65038	110,8845
2314,5792	110,90116
2316,50802	110,91987
2318,43683	110,92592
2320,36565	110,92156
2322,29446	110,92045
2324,22328	110,92612
2326,1521	110,93084
2328,08091	110,92423
2330,00973	110,89264
2331,93854	110,8301
2333,86736	110,73328
2335,79618	110,67605
2337,72499	110,7003
2339,65381	110,75168
2341,58262	110,79175
2343,51144	110,82716
2345,44026	110,85056
2347,36907	110,854
2349,29789	110,84638
2351,2267	110,83183
2353,15552	110,80326
2355,08434	110,77387
2357,01315	110,76332
2358,94197	110,78301
2360,87078	110,76237
2362,7996	110,65873
2364,72842	110,52018
2366,65723	110,39429
2368,58605	110,28989
2370,51486	110,216
2372,44368	110,16913
2374,3725	110,13938
2376,30131	110,1215
2378,23013	110,12527
2380,15894	110,1451
2382,08776	110,1714
2384,01658	110,20368
2385,94539	110,24328
2387,87421	110,28378
2389,80302	110,32533
2391,73184	110,47621
2393,66066	110,42315
2395,58947	110,37942
2397,51829	110,38594
2399,4471	110,4032
2401,37592	110,41911
2403,30474	110,40708
2405,23355	110,36731
2407,16237	110,31168
2409,09118	110,29586
2411,02	110,31902
2412,94882	110,35785
2414,87763	110,36902
2416,80645	110,34653
2418,73526	110,31135
2420,66408	110,28096
2422,5929	110,24012
2424,52171	110,19946
2426,45053	110,17902
2428,37934	110,20795
2430,30816	110,23622
2432,23698	110,24329
2434,16579	110,24221
2436,09461	110,26387
2438,02342	110,29405
2439,95224	110,32877
2441,88106	110,31384
2443,80987	110,26353
2445,73869	110,21298
2447,6675	110,20058
2449,59632	110,26868
2451,52514	110,33742
2453,45395	110,33958
2455,38277	110,31162
2457,31158	110,25943
2459,2404	110,22584
2461,16922	110,22453
2463,09803	110,25814
2465,02685	110,27406
2466,95566	110,24969
2468,88448	110,2142
2470,8133	110,18895
2472,74211	110,16983
2474,67093	110,18663
2476,59974	110,21264
2478,52856	110,22373
2480,45738	110,19853
2482,38619	110,17437
2484,31501	110,16301
2486,24382	110,17284
2488,17264	110,21886
2490,10146	110,25697
2492,03027	110,23672
2493,95909	110,20024
2495,8879	110,14686
2497,81672	110,12167
2499,74554	110,13091
2501,67435	110,15501
2503,60317	110,16835
2505,53198	110,15038
2507,4608	110,1099
2509,38962	110,09761
2511,31843	110,11211
2513,24725	110,12732
2515,17606	110,12868
2517,10488	110,14568
2519,0337	110,15546
2520,96251	110,13025
2522,89133	110,08892
2524,82014	110,09566
2526,74896	110,12373
2528,67778	110,13718
2530,60659	110,10775
2532,53541	110,05376
2534,46422	110,00996
2536,39304	110,02207
2538,32186	110,05713
2540,25067	110,074
2542,17949	110,07954
2544,1083	110,08686
2546,03712	110,0612
2547,96594	110,04511
2549,89475	110,05074
2551,82357	110,0596
2553,75238	110,06162
2555,6812	110,05887
2557,61002	110,03252
2559,53883	110,02228
2561,46765	110,00484
2563,39646	110,00718
2565,32528	110,01435
2567,2541	110,01255
2569,18291	109,98488
2571,11173	109,94599
2573,04054	109,94173
2574,96936	109,96378
2576,89818	109,99366
2578,82699	110,02921
2580,75581	110,00329
2582,68462	109,97541
2584,61344	109,96974
2586,54226	109,97365
2588,47107	109,9726
2590,39989	109,9629
2592,3287	109,94344
2594,25752	109,93503
2596,18634	109,90933
2598,11515	109,90551
2600,04397	109,90108
2601,97278	109,87993
2603,9016	109,86422
2605,83042	109,87195
2607,75923	109,88695
2609,68805	109,89495
2611,61686	109,90391
2613,54568	109,92241
2615,4745	109,92676
2617,40331	109,94189
2619,33213	109,94343
2621,26094	109,93025
2623,18976	109,90582
2625,11858	109,88708
2627,04739	109,87685
2628,97621	109,84732
2630,90502	109,82568
2632,83384	109,83982
2634,76266	109,84293
2636,69147	109,84121
2638,62029	109,84588
2640,5491	109,85824
2642,47792	109,84795
2644,40674	109,84774
2646,33555	109,85165
2648,26437	109,86772
2650,19318	109,88575
2652,122	109,88662
2654,05082	109,87189
2655,97963	109,84598
2657,90845	109,81095
2659,83726	109,80341
2661,76608	109,82864
2663,6949	109,85208
2665,62371	109,8361
2667,55253	109,81604
2669,48134	109,80468
2671,41016	109,82255
2673,33898	109,85759
2675,26779	109,86457
2677,19661	109,81822
2679,12542	109,80108
2681,05424	109,80691
2682,98306	109,82554
2684,91187	109,8548
2686,84069	109,87575
2688,7695	109,86417
2690,69832	109,84772
2692,62714	109,8245
2694,55595	109,81506
2696,48477	109,80367
2698,41358	109,79824
2700,3424	109,81324
2702,27122	109,83045
2704,20003	109,80416
2706,12885	109,78266
2708,05766	109,78885
2709,98648	109,81568
2711,9153	109,849
2713,84411	109,86148
2715,77293	109,83688
2717,70174	109,80227
2719,63056	109,77347
2721,55938	109,77033
2723,48819	109,78053
2725,41701	109,78354
2727,34582	109,79579
2729,27464	109,78169
2731,20346	109,74071
2733,13227	109,74249
2735,06109	109,75753
2736,9899	109,78779
2738,91872	109,80308
2740,84754	109,80285
2742,77635	109,75183
2744,70517	109,70758
2746,63398	109,69184
2748,5628	109,73309
2750,49162	109,78224
2752,42043	109,79732
2754,34925	109,74371
2756,27806	109,71192
2758,20688	109,69779
2760,1357	109,71275
2762,06451	109,71669
2763,99333	109,71289
2765,92214	109,69622
2767,85096	109,67062
2769,77978	109,65241
2771,70859	109,67526
2773,63741	109,72613
2775,56622	109,78883
2777,49504	109,82244
2779,42386	109,81896
2781,35267	109,79276
2783,28149	109,7656
2785,2103	109,76504
2787,13912	109,75402
2789,06794	109,74931
2790,99675	109,76623
2792,92557	109,75513
2794,85438	109,73879
2796,7832	109,74346
2798,71202	109,78589
2800,64083	109,80996
2802,56965	109,82077
2804,49846	109,79573
2806,42728	109,7566
2808,3561	109,76497
2810,28491	109,82712
2812,21373	109,86406
2814,14254	109,86463
2816,07136	109,85623
2818,00018	109,84068
2819,92899	109,81974
2821,85781	109,81108
2823,78662	109,82819
2825,71544	109,85683
2827,64426	109,82394
2829,57307	109,78833
2831,50189	109,75244
2833,4307	109,71332
2835,35952	109,71107
2837,28834	109,74078
2839,21715	109,76491
2841,14597	109,80698
2843,07478	109,78119
2845,0036	109,72127
2846,93242	109,70548
2848,86123	109,7604
2850,79005	109,81694
2852,71886	109,82279
2854,64768	109,77561
2856,5765	109,71449
2858,50531	109,66258
2860,43413	109,67647
2862,36294	109,71915
2864,29176	109,76494
2866,22058	109,7565
2868,14939	109,72603
2870,07821	109,68938
2872,00702	109,67423
2873,93584	109,7181
2875,86466	109,81551
2877,79347	109,83876
2879,72229	109,81929
2881,6511	109,80186
2883,57992	109,79596
2885,50874	109,80138
2887,43755	109,81934
2889,36637	109,81021
2891,29518	109,79277
2893,224	109,77684
2895,15282	109,75967
2897,08163	109,76705
2899,01045	109,80065
2900,93926	109,82663
2902,86808	109,85564
2904,7969	109,83585
2906,72571	109,82918
2908,65453	109,82695
2910,58334	109,81215
2912,51216	109,76052
2914,44098	109,71932
2916,36979	109,72285
2918,29861	109,75971
2920,22742	109,81331
2922,15624	109,87513
2924,08506	109,89434
2926,01387	109,85752
2927,94269	109,79049
2929,8715	109,74657
2931,80032	109,75742
2933,72914	109,80282
2935,65795	109,81359
2937,58677	109,81774
2939,51558	109,78572
2941,4444	109,7314
2943,37322	109,68104
2945,30203	109,69563
2947,23085	109,75903
2949,15966	109,81322
2951,08848	109,83196
2953,0173	109,84679
2954,94611	109,84956
2956,87493	109,86931
2958,80374	109,89909
2960,73256	109,89137
2962,66138	109,89049
2964,59019	109,93526
2966,51901	109,94377
2968,44782	109,94895
2970,37664	109,93272
2972,30546	109,88338
2974,23427	109,88323
2976,16309	109,906
2978,0919	109,86697
2980,02072	109,82876
2981,94954	109,85991
2983,87835	109,933
2985,80717	109,99013
2987,73598	109,9982
2989,6648	109,91265
2991,59362	109,83631
2993,52243	109,79973
2995,45125	109,77661
2997,38006	109,81046
2999,30888	109,88691
3001,2377	109,88703
3003,16651	109,88836
3005,09533	109,88412
3007,02414	109,84709
3008,95296	109,76208
3010,88178	109,69053
3012,81059	109,66857
3014,73941	109,69938
3016,66822	109,72774
3018,59704	109,73119
3020,52586	109,7454
3022,45467	109,77823
3024,38349	109,8007
3026,3123	109,84195
3028,24112	109,80804
3030,16994	109,71785
3032,09875	109,62967
3034,02757	109,62108
3035,95638	109,67943
3037,8852	109,73185
3039,81402	109,66778
3041,74283	109,62162
3043,67165	109,65944
3045,60046	109,73127
3047,52928	109,73747
3049,4581	109,69847
3051,38691	109,676
3053,31573	109,68367
3055,24454	109,63269
3057,17336	109,61055
3059,10218	109,64772
3061,03099	109,68461
3062,95981	109,64398
3064,88862	109,58117
3066,81744	109,52679
3068,74626	109,54885
3070,67507	109,57787
3072,60389	109,58172
3074,5327	109,55055
3076,46152	109,47203
3078,39034	109,37173
3080,31915	109,34779
3082,24797	109,37632
3084,17678	109,41778
3086,1056	109,45316
3088,03442	109,42298
3089,96323	109,38665
3091,89205	109,42057
3093,82086	109,43639
3095,74968	109,38652
3097,6785	109,35717
3099,60731	109,37232
3101,53613	109,42463
3103,46494	109,41472
3105,39376	109,35362
3107,32258	109,27858
3109,25139	109,23296
3111,18021	109,2514
3113,10902	109,22279
3115,03784	109,09483
3116,96666	108,97662
3118,89547	108,97633
3120,82429	109,03121
3122,7531	109,1156
3124,68192	109,16101
3126,61074	109,13993
3128,53955	109,07576
3130,46837	109,05996
3132,39718	109,00461
3134,326	108,96871
3136,25482	108,95372
3138,18363	108,92401
3140,11245	108,92719
3142,04126	108,96359
3143,97008	108,94468
3145,8989	108,89038
3147,82771	108,79204
3149,75653	108,68578
3151,68534	108,62268
3153,61416	108,66493
3155,54298	108,689
3157,47179	108,65837
3159,40061	108,64438
3161,32942	108,65999
3163,25824	108,6556
3165,18706	108,622
3167,11587	108,54936
3169,04469	108,45085
3170,9735	108,40238
3172,90232	108,37908
3174,83114	108,3901
3176,75995	108,38023
3178,68877	108,27412
3180,61758	108,21823
3182,5464	108,17549
3184,47522	108,11825
3186,40403	108,03264
3188,33285	108,00523
3190,26166	107,98517
3192,19048	107,91605
3194,1193	107,85238
3196,04811	107,83147
3197,97693	107,7766
3199,90574	107,75795
3201,83456	107,72218
3203,76338	107,6751
3205,69219	107,608
3207,62101	107,5383
3209,54982	107,44387
3211,47864	107,4262
3213,40746	107,34753
3215,33627	107,28624
3217,26509	107,25566
3219,1939	107,21055
3221,12272	107,15687
3223,05154	107,14313
3224,98035	107,13492
3226,90917	107,07332
3228,83798	106,96011
3230,7668	106,83344
3232,69562	106,71488
3234,62443	106,74006
3236,55325	106,79146
3238,48206	106,81757
3240,41088	106,7631
3242,3397	106,68927
3244,26851	106,57345
3246,19733	106,46168
3248,12614	106,44984
3250,05496	106,47673
3251,98378	106,4263
3253,91259	106,30684
3255,84141	106,24957
3257,77022	106,29116
3259,69904	106,32
3261,62786	106,31198
3263,55667	106,26011
3265,48549	106,17537
3267,4143	106,03676
3269,34312	105,8959
3271,27194	105,84507
3273,20075	105,77835
3275,12957	105,67305
3277,05838	105,69526
3278,9872	105,6855
3280,91602	105,64614
3282,84483	105,60197
3284,77365	105,56206
3286,70246	105,46025
3288,63128	105,33682
3290,5601	105,20746
3292,48891	105,07657
3294,41773	104,99657
3296,34654	104,96411
3298,27536	104,96573
3300,20418	104,95005
3302,13299	104,81307
3304,06181	104,62206
3305,99062	104,54128
3307,91944	104,49922
3309,84826	104,47419
3311,77707	104,48084
3313,70589	104,4804
3315,6347	104,46423
3317,56352	104,42908
3319,49234	104,41233
3321,42115	104,33779
3323,34997	104,23478
3325,27878	104,19265
3327,2076	104,25375
3329,13642	104,24916
3331,06523	104,20936
3332,99405	104,20473
3334,92286	104,14706
3336,85168	104,02984
3338,7805	103,9974
3340,70931	104,03768
3342,63813	104,03524
3344,56694	104,06223
3346,49576	104,07219
3348,42458	103,94556
3350,35339	103,83939
3352,28221	103,88586
3354,21102	103,95097
3356,13984	103,94441
3358,06866	103,89856
3359,99747	103,82151
3361,92629	103,85974
3363,8551	103,85016
3365,78392	103,66281
3367,71274	103,52491
3369,64155	103,55899
3371,57037	103,64311
3373,49918	103,7136
3375,428	103,78346
3377,35682	103,79366
3379,28563	103,75926
3381,21445	103,75221
3383,14326	103,76072
3385,07208	103,6901
3387,0009	103,63139
3388,92971	103,5201
3390,85853	103,41755
3392,78734	103,47319
3394,71616	103,60146
3396,64498	103,59372
3398,57379	103,47092
3400,50261	103,47236
3402,43142	103,62256
3404,36024	103,73244
3406,28906	103,7648
3408,21787	103,74856
3410,14669	103,74783
3412,0755	103,74564
3414,00432	103,78183
3415,93314	103,89066
3417,86195	103,93568
3419,79077	103,92743
3421,71958	103,93192
3423,6484	104,01297
3425,57722	104,06178
3427,50603	104,08882
3429,43485	104,12662
3431,36366	104,16581
3433,29248	104,12312
3435,2213	104,0797
3437,15011	104,21828
3439,07893	104,43547
3441,00774	104,48609
3442,93656	104,54355
3444,86538	104,64567
3446,79419	104,51515
3448,72301	104,54522
3450,65182	104,70978
3452,58064	104,79722
3454,50946	104,82985
3456,43827	104,79882
3458,36709	104,82715
3460,2959	104,92931
3462,22472	105,00072
3464,15354	104,99459
3466,08235	104,89774
3468,01117	104,91926
3469,93998	105,11275
3471,8688	105,26769
3473,79762	105,40954
3475,72643	105,52503
3477,65525	105,59319
3479,58406	105,61383
3481,51288	105,6593
3483,4417	105,80273
3485,37051	105,88683
3487,29933	105,83443
3489,22814	105,9276
3491,15696	106,05674
3493,08578	106,16983
3495,01459	106,17289
3496,94341	106,24081
3498,87222	106,51217
3500,80104	106,60719
3502,72986	106,43513
3504,65867	106,53417
3506,58749	106,90365
3508,5163	106,99765
3510,44512	106,9277
3512,37394	107,0233
3514,30275	107,2099
3516,23157	107,42758
3518,16038	107,52727
3520,0892	107,66645
3522,01802	107,62956
3523,94683	107,57078
3525,87565	107,71594
3527,80446	107,72318
3529,73328	107,78044
3531,6621	107,97623
3533,59091	108,12942
3535,51973	108,10791
3537,44854	108,19932
3539,37736	108,42931
3541,30618	108,25367
3543,23499	108,30704
3545,16381	108,36308
3547,09262	108,40577
3549,02144	108,44603
3550,95026	108,48641
3552,87907	108,51137
3554,80789	108,50209
3556,7367	108,48187
3558,66552	108,47865
3560,59434	108,4904
3562,52315	108,47261
3564,45197	108,39435
3566,38078	108,30754
3568,3096	108,19676
3570,23842	108,06351
3572,16723	107,94662
3574,09605	107,78456
3576,02486	107,54669
3577,95368	107,30295
3579,8825	107,12142
3581,81131	106,93818
3583,74013	106,70062
3585,66894	106,44554
3587,59776	106,19017
3589,52658	105,92019
3591,45539	105,66984
3593,38421	105,44671
3595,31302	105,19072
3597,24184	104,87682
3599,17066	104,59588
3601,09947	104,36366
3603,02829	104,12338
3604,9571	103,86413
3606,88592	103,58474
3608,81474	103,32378
3610,74355	103,09341
3612,67237	102,90517
3614,60118	102,76783
3616,53	102,58489
3618,45882	102,34815
3620,38763	102,22154
3622,31645	102,16563
3624,24526	102,12937
3626,17408	102,13166
3628,1029	102,17488
3630,03171	102,234
3631,96053	102,38367
3633,88934	102,60189
3635,81816	102,79512
3637,74698	102,64257
3639,67579	103,06172
3641,60461	103,38179
3643,53342	103,76627
3645,46224	104,08251
3647,39106	104,43504
3649,31987	104,81734
3651,24869	105,23187
3653,1775	105,65583
3655,10632	106,09565
3657,03514	106,49672
3658,96395	106,84305
3660,89277	107,50963
3662,82158	108,03812
3664,7504	108,13726
3666,67922	108,49936
3668,60803	108,8636
3670,53685	109,26023
3672,46566	109,63702
3674,39448	110,00857
3676,3233	110,30508
3678,25211	110,53998
3680,18093	110,75299
3682,10974	111,40609
3684,03856	111,27145
3685,96738	111,49656
3687,89619	111,72388
3689,82501	111,95927
3691,75382	112,12704
3693,68264	112,31181
3695,61146	112,50519
3697,54027	112,66607
3699,46909	112,72101
3701,3979	112,80442
3703,32672	112,97382
3705,25554	113,16988
3707,18435	113,34606
3709,11317	113,50725
3711,04198	113,63171
3712,9708	113,71671
3714,89962	113,81479
3716,82843	113,9601
3718,75725	114,09726
3720,68606	114,15821
3722,61488	114,1767
3724,5437	114,21312
3726,47251	114,28657
3728,40133	114,37352
3730,33014	114,49415
3732,25896	114,47916
3734,18778	114,44119
3736,11659	114,50891
3738,04541	114,53691
3739,97422	114,53571
3741,90304	114,50752
3743,83186	114,48714
3745,76067	114,50657
3747,68949	114,55689
3749,6183	114,65396
3751,54712	114,75069
3753,47594	114,76932
3755,40475	114,71966
3757,33357	114,77221
3759,26238	114,8238
3761,1912	114,81824
3763,12002	114,88674
3765,04883	115,01576
3766,97765	115,09955
3768,90646	115,10512
3770,83528	115,12475
3772,7641	115,15461
3774,69291	115,42242
3776,62173	115,18275
3778,55054	115,19289
3780,47936	115,20047
3782,40818	115,23662
3784,33699	115,27361
3786,26581	115,29787
3788,19462	115,30463
3790,12344	115,22429
3792,05226	115,21699
3793,98107	115,2382
3795,90989	115,18805
3797,8387	115,18224
3799,76752	115,20342
3801,69634	115,23899
3803,62515	115,23441
3805,55397	115,21321
3807,48278	115,20734
3809,4116	115,1521
3811,34042	115,44556
3813,26923	115,07134
3815,19805	115,10888
3817,12686	115,12057
3819,05568	115,11468
3820,9845	115,1498
3822,91331	115,15862
3824,84213	115,12803
3826,77094	115,04583
3828,69976	115,00788
3830,62858	114,98885
3832,55739	114,93869
3834,48621	114,97408
3836,41502	115,02509
3838,34384	115,07713
3840,27266	115,09323
3842,20147	114,94046
3844,13029	114,84324
3846,0591	114,99139
3847,98792	114,82242
3849,91674	114,82593
3851,84555	114,84788
3853,77437	114,85614
3855,70318	114,89499
3857,632	114,90486
3859,56082	114,88503
3861,48963	114,84189
3863,41845	114,74899
3865,34726	114,73787
3867,27608	114,8849
3869,2049	114,9458
3871,13371	114,96432
3873,06253	114,94128
3874,99134	114,89543
3876,92016	115,16381
3878,84898	114,91867
3880,77779	114,86308
3882,70661	114,86148
3884,63542	114,8966
3886,56424	114,91235
3888,49306	114,92438
3890,42187	114,89445
3892,35069	114,84086
3894,2795	114,82106
3896,20832	114,79836
3898,13714	114,7991
3900,06595	114,82573
3901,99477	114,81757
3903,92358	114,81904
3905,8524	114,83275
3907,78122	114,82579
3909,71003	114,85768
3911,63885	114,79609
3913,56766	114,79192
3915,49648	114,80663
3917,4253	114,84754
3919,35411	114,87406
3921,28293	114,8745
3923,21174	114,87587
3925,14056	114,8801
3927,06938	114,8774
3928,99819	114,87429
3930,92701	114,86786
3932,85582	114,86757
3934,78464	114,87021
3936,71346	114,95065
3938,64227	114,86713
3940,57109	114,85223
3942,4999	114,83591
3944,42872	114,83829
3946,35754	114,85072
3948,28635	114,85234
3950,21517	114,84001
3952,14398	114,82521
3954,0728	114,79957
3956,00162	114,86924
3957,93043	114,90952
3959,85925	114,89689
3961,78806	114,79075
3963,71688	114,76263
3965,6457	114,80884
3967,57451	114,84448
3969,50333	114,79926
3971,43214	114,80996
3973,36096	114,81278
3975,28978	114,82052
3977,21859	114,82029
3979,14741	114,90263
3981,07622	114,8655
3983,00504	114,79025
3984,93386	114,69696
3986,86267	114,70248
3988,79149	114,75667
3990,7203	114,73973
3992,64912	114,79127
3994,57794	114,82122
3996,50675	114,82222
3998,43557	114,90385
4000,36438	114,86026
