# Supplementary material for: Enhancing the mechanical properties and providing bioactive potential for graphene oxide/montmorillonite hybrid dental resin composites
Source: Sci Rep. 2022 Jun 17;12:10259. doi: 10.1038/s41598-022-13766-1 (PMC9205868; doi:10.1038/s41598-022-13766-1)
Supplement: Supplementary file 7 — Supplementary Information 7. [file 41598_2022_13766_MOESM7_ESM.txt]

399,26491	45,86776
401,19373	45,15009
403,12254	40,80062
405,05136	40,03265
406,98018	39,57768
408,90899	39,07275
410,83781	38,29322
412,76662	37,42482
414,69544	36,46814
416,62426	35,4239
418,55307	34,46014
420,48189	33,65786
422,4107	33,04928
424,33952	32,76738
426,26834	32,6584
428,19715	32,46204
430,12597	32,10538
432,05478	31,62437
433,9836	31,09149
435,91242	30,45931
437,84123	29,59863
439,77005	28,69799
441,69886	28,02616
443,62768	27,77898
445,5565	27,80002
447,48531	27,72835
449,41413	27,23466
451,34294	26,30457
453,27176	25,18279
455,20058	24,10832
457,12939	23,13876
459,05821	22,26623
460,98702	21,3981
462,91584	20,61572
464,84466	20,24281
466,77347	20,31355
468,70229	20,83589
470,6311	21,71236
472,55992	22,82097
474,48874	24,1771
476,41755	25,86402
478,34637	27,81079
480,27518	29,90865
482,204	31,95782
484,13282	33,86788
486,06163	35,60736
487,99045	37,17135
489,91926	38,67081
491,84808	40,0449
493,7769	41,12908
495,70571	41,8331
497,63453	42,04866
499,56334	41,69104
501,49216	40,87448
503,42098	39,724
505,34979	38,29656
507,27861	36,74593
509,20742	35,53472
511,13624	34,36683
513,06506	32,74885
514,99387	31,29468
516,92269	31,19475
518,8515	31,57406
520,78032	31,72717
522,70914	31,2642
524,63795	29,96238
526,56677	28,9509
528,49558	29,54021
530,4244	30,73899
532,35322	31,73639
534,28203	32,60266
536,21085	33,34774
538,13966	34,18634
540,06848	35,07016
541,9973	35,94616
543,92611	36,75998
545,85493	37,44576
547,78374	37,99044
549,71256	38,58326
551,64138	39,21614
553,57019	39,88234
555,49901	40,56725
557,42782	41,21116
559,35664	41,73171
561,28546	42,15158
563,21427	42,54127
565,14309	42,97276
567,0719	43,41669
569,00072	43,87893
570,92954	44,29143
572,85835	44,64166
574,78717	44,94333
576,71598	45,2679
578,6448	45,68333
580,57362	46,17415
582,50243	46,66778
584,43125	47,11099
586,36006	47,44629
588,28888	47,74003
590,2177	48,06351
592,14651	48,37773
594,07533	48,63927
596,00414	48,83141
597,93296	48,9198
599,86178	49,06443
601,79059	49,38252
603,71941	49,83567
605,64822	50,36771
607,57704	50,82655
609,50586	51,08245
611,43467	51,25607
613,36349	51,37939
615,2923	51,45877
617,22112	51,54403
619,14994	51,60714
621,07875	51,61526
623,00757	51,71582
624,93638	51,89081
626,8652	52,26706
628,79402	52,85508
630,72283	53,61597
632,65165	54,42942
634,58046	55,28412
636,50928	56,144
638,4381	57,10742
640,36691	58,08008
642,29573	58,92223
644,22454	59,55595
646,15336	60,04189
648,08218	60,49231
650,01099	60,95897
651,93981	61,44328
653,86862	61,89081
655,79744	62,22289
657,72626	62,51076
659,65507	62,85112
661,58389	63,17995
663,5127	63,50223
665,44152	63,95916
667,37034	64,37818
669,29915	64,72462
671,22797	64,99896
673,15678	65,19747
675,0856	65,38125
677,01442	65,73353
678,94323	66,02029
680,87205	66,15656
682,80086	66,10348
684,72968	65,97124
686,6585	65,90211
688,58731	65,96425
690,51613	66,03816
692,44494	66,07142
694,37376	66,04218
696,30258	66,05979
698,23139	66,22254
700,16021	66,56791
702,08902	66,97694
704,01784	67,31145
705,94666	67,47602
707,87547	67,55287
709,80429	67,65924
711,7331	67,88919
713,66192	68,15906
715,59074	68,37356
717,51955	68,47845
719,44837	68,48997
721,37718	68,52571
723,306	68,68309
725,23482	68,90102
727,16363	69,12364
729,09245	69,31294
731,02126	69,47685
732,95008	69,66483
734,8789	69,88755
736,80771	70,07151
738,73653	70,18176
740,66534	70,21601
742,59416	70,25344
744,52298	70,31218
746,45179	70,37045
748,38061	70,35801
750,30942	70,25902
752,23824	70,10778
754,16706	69,99408
756,09587	69,92638
758,02469	69,85675
759,9535	69,70526
761,88232	69,45907
763,81114	69,17217
765,73995	68,94426
767,66877	68,7837
769,59758	68,62312
771,5264	68,36109
773,45522	67,9792
775,38403	67,54554
777,31285	67,19096
779,24166	66,96277
781,17048	66,80204
783,0993	66,58716
785,02811	66,27457
786,95693	65,90338
788,88574	65,58165
790,81456	65,36992
792,74338	65,27613
794,67219	65,25624
796,60101	65,29088
798,52982	65,38271
800,45864	65,57855
802,38746	65,88494
804,31627	66,27767
806,24509	66,67147
808,1739	66,98047
810,10272	67,1418
812,03154	67,16199
813,96035	67,05927
815,88917	66,88009
817,81798	66,63604
819,7468	66,32143
821,67562	65,89808
823,60443	65,34046
825,53325	64,63584
827,46206	63,85081
829,39088	63,06064
831,3197	62,34528
833,24851	61,72537
835,17733	61,18718
837,10614	60,7203
839,03496	60,35216
840,96378	60,11109
842,89259	60,03234
844,82141	60,07217
846,75022	60,13769
848,67904	60,14114
850,60786	60,06127
852,53667	59,94745
854,46549	59,86808
856,3943	59,79719
858,32312	59,65668
860,25194	59,34538
862,18075	58,85887
864,10957	58,26984
866,03838	57,66424
867,9672	57,06252
869,89602	56,45119
871,82483	55,7854
873,75365	55,07722
875,68246	54,38989
877,61128	53,81512
879,5401	53,37843
881,46891	53,04934
883,39773	52,75562
885,32654	52,4543
887,25536	52,14617
889,18418	51,8718
891,11299	51,60877
893,04181	51,30262
894,97062	50,88657
896,89944	50,34324
898,82826	49,68611
900,75707	48,96038
902,68589	48,18692
904,6147	47,38007
906,54352	46,55393
908,47234	45,78154
910,40115	45,15489
912,32997	44,76031
914,25878	44,6173
916,1876	44,67805
918,11642	44,85685
920,04523	45,09813
921,97405	45,37336
923,90286	45,67324
925,83168	45,95116
927,7605	46,13817
929,68931	46,17804
931,61813	46,07066
933,54694	45,85921
935,47576	45,61183
937,40458	45,34922
939,33339	45,04683
941,26221	44,6595
943,19102	44,1751
945,11984	43,61021
947,04866	43,01611
948,97747	42,41618
950,90629	41,80313
952,8351	41,14661
954,76392	40,43421
956,69274	39,67114
958,62155	38,89504
960,55037	38,12824
962,47918	37,36629
964,408	36,57258
966,33682	35,7174
968,26563	34,78692
970,19445	33,81016
972,12326	32,82265
974,05208	31,84245
975,9809	30,85478
977,90971	29,83704
979,83853	28,77104
981,76734	27,6849
983,69616	26,62545
985,62498	25,62928
987,55379	24,69729
989,48261	23,80587
991,41142	22,92607
993,34024	22,06276
995,26906	21,23913
997,19787	20,48643
999,12669	19,81517
1001,0555	19,21315
1002,98432	18,64205
1004,91314	18,08021
1006,84195	17,53471
1008,77077	17,03553
1010,69958	16,60029
1012,6284	16,22646
1014,55722	15,87219
1016,48603	15,51187
1018,41485	15,15239
1020,34366	14,82162
1022,27248	14,53576
1024,2013	14,29614
1026,13011	14,0708
1028,05893	13,8377
1029,98774	13,5938
1031,91656	13,36192
1033,84538	13,16619
1035,77419	13,02703
1037,70301	12,93851
1039,63182	12,88896
1041,56064	12,87089
1043,48946	12,907
1045,41827	13,02884
1047,34709	13,26309
1049,2759	13,60338
1051,20472	14,01526
1053,13354	14,45896
1055,06235	14,92914
1056,99117	15,43261
1058,91998	15,98309
1060,8488	16,57531
1062,77762	17,18831
1064,70643	17,7941
1066,63525	18,39071
1068,56406	18,9864
1070,49288	19,60605
1072,4217	20,25704
1074,35051	20,92449
1076,27933	21,57008
1078,20814	22,17961
1080,13696	22,75748
1082,06578	23,34058
1083,99459	23,94842
1085,92341	24,56967
1087,85222	25,17413
1089,78104	25,75149
1091,70986	26,30334
1093,63867	26,86035
1095,56749	27,43559
1097,4963	28,01661
1099,42512	28,55298
1101,35394	29,00044
1103,28275	29,32143
1105,21157	29,51746
1107,14038	29,61353
1109,0692	29,65479
1110,99802	29,66625
1112,92683	29,68209
1114,85565	29,72214
1116,78446	29,81235
1118,71328	29,97235
1120,6421	30,22843
1122,57091	30,57988
1124,49973	31,00809
1126,42854	31,46316
1128,35736	31,907
1130,28618	32,32071
1132,21499	32,73217
1134,14381	33,16208
1136,07262	33,604
1138,00144	34,00582
1139,93026	34,32713
1141,85907	34,55892
1143,78789	34,7573
1145,7167	34,98789
1147,64552	35,29225
1149,57434	35,64659
1151,50315	36,01199
1153,43197	36,35677
1155,36078	36,70545
1157,2896	37,1004
1159,21842	37,57138
1161,14723	38,07839
1163,07605	38,55694
1165,00486	38,95397
1166,93368	39,29504
1168,8625	39,64451
1170,79131	40,07658
1172,72013	40,59077
1174,64894	41,12726
1176,57776	41,60392
1178,50658	42,00634
1180,43539	42,37515
1182,36421	42,79381
1184,29302	43,29506
1186,22184	43,84051
1188,15066	44,33648
1190,07947	44,7412
1192,00829	45,07772
1193,9371	45,43242
1195,86592	45,84971
1197,79474	46,30577
1199,72355	46,71398
1201,65237	47,04743
1203,58118	47,33288
1205,51	47,64954
1207,43882	48,02614
1209,36763	48,43711
1211,29645	48,80267
1213,22526	49,09738
1215,15408	49,33724
1217,0829	49,58924
1219,01171	49,88363
1220,94053	50,20887
1222,86934	50,5059
1224,79816	50,75336
1226,72698	50,97038
1228,65579	51,21695
1230,58461	51,51303
1232,51342	51,83207
1234,44224	52,11436
1236,37106	52,347
1238,29987	52,54787
1240,22869	52,77642
1242,1575	53,05214
1244,08632	53,35079
1246,01514	53,61746
1247,94395	53,83913
1249,87277	54,03068
1251,80158	54,25787
1253,7304	54,53724
1255,65922	54,84429
1257,58803	55,11764
1259,51685	55,32696
1261,44566	55,48994
1263,37448	55,67651
1265,3033	55,90966
1267,23211	56,17443
1269,16093	56,41006
1271,08974	56,57744
1273,01856	56,69142
1274,94738	56,822
1276,87619	57,01399
1278,80501	57,26802
1280,73382	57,51341
1282,66264	57,68935
1284,59146	57,79492
1286,52027	57,89893
1288,44909	58,06071
1290,3779	58,28826
1292,30672	58,51254
1294,23554	58,66675
1296,16435	58,73119
1298,09317	58,76013
1300,02198	58,81329
1301,9508	58,91829
1303,87962	59,05234
1305,80843	59,17503
1307,73725	59,25081
1309,66606	59,31161
1311,59488	59,38885
1313,5237	59,50301
1315,45251	59,66066
1317,38133	59,82732
1319,31014	59,95876
1321,23896	60,0647
1323,16778	60,15581
1325,09659	60,2559
1327,02541	60,38329
1328,95422	60,5144
1330,88304	60,60506
1332,81186	60,64099
1334,74067	60,64899
1336,66949	60,71729
1338,5983	60,85434
1340,52712	61,03192
1342,45594	61,18364
1344,38475	61,27573
1346,31357	61,33185
1348,24238	61,42601
1350,1712	61,56229
1352,10002	61,74522
1354,02883	61,92811
1355,95765	62,06255
1357,88646	62,158
1359,81528	62,31344
1361,7441	62,49857
1363,67291	62,70638
1365,60173	62,91486
1367,53054	63,02525
1369,45936	63,04778
1371,38818	63,13415
1373,31699	63,22763
1375,24581	63,34376
1377,17462	63,4827
1379,10344	63,57913
1381,03226	63,57964
1382,96107	63,59355
1384,88989	63,66794
1386,8187	63,79367
1388,74752	63,89576
1390,67634	64,00092
1392,60515	64,04522
1394,53397	64,0913
1396,46278	64,24569
1398,3916	64,3942
1400,32042	64,48167
1402,24923	64,58772
1404,17805	64,65553
1406,10686	64,6847
1408,03568	64,74728
1409,9645	64,7925
1411,89331	64,79608
1413,82213	64,78272
1415,75094	64,89873
1417,67976	65,04463
1419,60858	65,20135
1421,53739	65,393
1423,46621	65,47399
1425,39502	65,46522
1427,32384	65,56374
1429,25266	65,5926
1431,18147	65,48125
1433,11029	65,50863
1435,0391	65,60236
1436,96792	65,73712
1438,89674	65,91179
1440,82555	65,97704
1442,75437	65,84902
1444,68318	65,84158
1446,612	65,90676
1448,54082	66,00895
1450,46963	66,01538
1452,39845	65,90364
1454,32726	66,00124
1456,25608	66,24014
1458,1849	66,429
1460,11371	66,54722
1462,04253	66,53836
1463,97134	66,42046
1465,90016	66,38428
1467,82898	66,27679
1469,75779	66,16769
1471,68661	66,14075
1473,61542	66,31252
1475,54424	66,50402
1477,47306	66,5752
1479,40187	66,5354
1481,33069	66,46412
1483,2595	66,32995
1485,18832	66,2377
1487,11714	66,28976
1489,04595	66,39656
1490,97477	66,4109
1492,90358	66,37143
1494,8324	66,32538
1496,76122	66,36851
1498,69003	66,54611
1500,61885	66,33437
1502,54766	66,04005
1504,47648	66,03263
1506,4053	66,23534
1508,33411	66,61477
1510,26293	66,89732
1512,19174	66,74617
1514,12056	66,61988
1516,04938	66,54338
1517,97819	66,62899
1519,90701	66,80036
1521,83582	66,94537
1523,76464	67,13255
1525,69346	67,29252
1527,62227	67,16123
1529,55109	67,17183
1531,4799	67,20848
1533,40872	67,03286
1535,33754	66,83112
1537,26635	66,81153
1539,19517	66,81006
1541,12398	67,06579
1543,0528	67,37439
1544,98162	67,38788
1546,91043	67,28593
1548,83925	67,23654
1550,76806	67,2256
1552,69688	66,88275
1554,6257	66,6434
1556,55451	66,92106
1558,48333	67,32969
1560,41214	67,73297
1562,34096	68,02949
1564,26978	67,64946
1566,19859	67,44158
1568,12741	67,6588
1570,05622	67,64757
1571,98504	67,69758
1573,91386	67,87998
1575,84267	67,98681
1577,77149	68,23446
1579,7003	68,47236
1581,62912	68,49021
1583,55794	68,53398
1585,48675	68,65513
1587,41557	68,71602
1589,34438	68,72067
1591,2732	68,69364
1593,20202	68,67202
1595,13083	68,63907
1597,05965	68,58343
1598,98846	68,4931
1600,91728	68,36288
1602,8461	68,19563
1604,77491	68,03086
1606,70373	67,89039
1608,63254	67,73311
1610,56136	67,44561
1612,49018	67,1767
1614,41899	66,99344
1616,34781	66,77649
1618,27662	66,54069
1620,20544	66,33242
1622,13426	65,9895
1624,06307	65,72425
1625,99189	65,60482
1627,9207	65,35123
1629,84952	64,80238
1631,77834	64,44933
1633,70715	64,33387
1635,63597	64,38174
1637,56478	64,54242
1639,4936	64,55362
1641,42242	64,19105
1643,35123	64,1538
1645,28005	64,41529
1647,20886	64,32604
1649,13768	64,46003
1651,0665	64,9481
1652,99531	65,37044
1654,92413	65,88068
1656,85294	66,20119
1658,78176	66,02466
1660,71058	66,08794
1662,63939	66,37761
1664,56821	66,57447
1666,49702	66,83775
1668,42584	67,02064
1670,35466	67,24564
1672,28347	67,66971
1674,21229	67,99479
1676,1411	68,23209
1678,06992	68,28463
1679,99874	68,3436
1681,92755	68,64818
1683,85637	69,10389
1685,78518	69,57959
1687,714	69,97745
1689,64282	69,89608
1691,57163	69,85153
1693,50045	69,9319
1695,42926	69,90794
1697,35808	70,29117
1699,2869	70,66017
1701,21571	70,86376
1703,14453	71,07904
1705,07334	71,15855
1707,00216	71,12677
1708,93098	71,30438
1710,85979	71,26202
1712,78861	71,19827
1714,71742	71,45664
1716,64624	71,80058
1718,57506	72,11062
1720,50387	72,33929
1722,43269	72,37505
1724,3615	72,29286
1726,29032	72,34385
1728,21914	72,2031
1730,14795	72,22047
1732,07677	72,44067
1734,00558	72,6259
1735,9344	72,81515
1737,86322	72,91607
1739,79203	72,83059
1741,72085	72,86853
1743,64966	72,93868
1745,57848	72,92529
1747,5073	73,08077
1749,43611	73,26666
1751,36493	73,40297
1753,29374	73,52315
1755,22256	73,53898
1757,15138	73,51495
1759,08019	73,65629
1761,00901	73,74981
1762,93782	73,75023
1764,86664	73,76104
1766,79546	73,66489
1768,72427	73,69352
1770,65309	73,88266
1772,5819	74,04476
1774,51072	74,12719
1776,43954	74,16696
1778,36835	74,12916
1780,29717	74,19857
1782,22598	74,33835
1784,1548	74,40883
1786,08362	74,30762
1788,01243	74,24613
1789,94125	74,30347
1791,87006	74,42082
1793,79888	74,55869
1795,7277	74,59942
1797,65651	74,54315
1799,58533	74,53964
1801,51414	74,632
1803,44296	74,71773
1805,37178	74,75055
1807,30059	74,75845
1809,22941	74,79836
1811,15822	74,83432
1813,08704	74,89453
1815,01586	74,96327
1816,94467	75,0152
1818,87349	75,00135
1820,8023	74,98718
1822,73112	74,92884
1824,65994	74,84883
1826,58875	74,91139
1828,51757	75,04281
1830,44638	75,11128
1832,3752	75,16819
1834,30402	75,17762
1836,23283	75,0999
1838,16165	75,02441
1840,09046	75,04183
1842,01928	75,13743
1843,9481	75,25587
1845,87691	75,39053
1847,80573	75,46238
1849,73454	75,42702
1851,66336	75,43335
1853,59218	75,48263
1855,52099	75,5196
1857,44981	75,54973
1859,37862	75,55845
1861,30744	75,52321
1863,23626	75,44211
1865,16507	75,4596
1867,09389	75,5701
1869,0227	75,70548
1870,95152	75,81857
1872,88034	75,8484
1874,80915	75,80924
1876,73797	75,84318
1878,66678	75,92001
1880,5956	75,98399
1882,52442	75,99604
1884,45323	75,96491
1886,38205	75,97869
1888,31086	76,021
1890,23968	76,0797
1892,1685	76,15789
1894,09731	76,19152
1896,02613	76,17629
1897,95494	76,19369
1899,88376	76,2271
1901,81258	76,27793
1903,74139	76,33277
1905,67021	76,38491
1907,59902	76,42049
1909,52784	76,45253
1911,45666	76,44801
1913,38547	76,47689
1915,31429	76,55255
1917,2431	76,59501
1919,17192	76,63953
1921,10074	76,67666
1923,02955	76,66478
1924,95837	76,70398
1926,88718	76,79432
1928,816	76,81695
1930,74482	76,8129
1932,67363	76,78525
1934,60245	76,75214
1936,53126	76,72755
1938,46008	76,76336
1940,3889	76,83698
1942,31771	76,90236
1944,24653	76,94697
1946,17534	76,97258
1948,10416	76,98106
1950,03298	77,02069
1951,96179	77,07273
1953,89061	77,09363
1955,81942	77,0726
1957,74824	77,04329
1959,67706	77,03191
1961,60587	77,0389
1963,53469	77,10355
1965,4635	77,17404
1967,39232	77,20618
1969,32114	77,21407
1971,24995	77,21164
1973,17877	77,213
1975,10758	77,2574
1977,0364	77,31156
1978,96522	77,34696
1980,89403	77,358
1982,82285	77,36797
1984,75166	77,37875
1986,68048	77,38575
1988,6093	77,42039
1990,53811	77,4558
1992,46693	77,46682
1994,39574	77,47346
1996,32456	77,48926
1998,25338	77,52413
2000,18219	77,59183
2002,11101	77,64374
2004,03982	77,65733
2005,96864	77,65599
2007,89746	77,67531
2009,82627	77,71366
2011,75509	77,75118
2013,6839	77,79173
2015,61272	77,81839
2017,54154	77,83075
2019,47035	77,84929
2021,39917	77,87393
2023,32798	77,90146
2025,2568	77,9438
2027,18562	77,9688
2029,11443	77,96675
2031,04325	77,96006
2032,97206	77,97781
2034,90088	78,01855
2036,8297	78,07413
2038,75851	78,12094
2040,68733	78,14557
2042,61614	78,15885
2044,54496	78,18394
2046,47378	78,22152
2048,40259	78,26725
2050,33141	78,30048
2052,26022	78,30589
2054,18904	78,29056
2056,11786	78,28865
2058,04667	78,30956
2059,97549	78,3466
2061,9043	78,38814
2063,83312	78,40928
2065,76194	78,40849
2067,69075	78,41846
2069,61957	78,45332
2071,54838	78,51115
2073,4772	78,57341
2075,40602	78,60293
2077,33483	78,59584
2079,26365	78,58522
2081,19246	78,60328
2083,12128	78,64976
2085,0501	78,69647
2086,97891	78,71632
2088,90773	78,70016
2090,83654	78,67974
2092,76536	78,6911
2094,69418	78,74219
2096,62299	78,80452
2098,55181	78,84446
2100,48062	78,84273
2102,40944	78,82755
2104,33826	78,83831
2106,26707	78,89399
2108,19589	78,96779
2110,1247	79,02097
2112,05352	79,03106
2113,98234	79,01523
2115,91115	79,01201
2117,83997	79,04655
2119,76878	79,10316
2121,6976	79,15006
2123,62642	79,16084
2125,55523	79,14083
2127,48405	79,12741
2129,41286	79,15006
2131,34168	79,20242
2133,2705	79,25986
2135,19931	79,29239
2137,12813	79,2986
2139,05694	79,30339
2140,98576	79,33176
2142,91458	79,38166
2144,84339	79,43544
2146,77221	79,46943
2148,70102	79,48016
2150,62984	79,4817
2152,55866	79,49635
2154,48747	79,52602
2156,41629	79,5591
2158,3451	79,58108
2160,27392	79,5918
2162,20274	79,60162
2164,13155	79,62653
2166,06037	79,66653
2167,98918	79,71006
2169,918	79,7443
2171,84682	79,76917
2173,77563	79,78911
2175,70445	79,81456
2177,63326	79,84724
2179,56208	79,88361
2181,4909	79,91451
2183,41971	79,93725
2185,34853	79,95262
2187,27734	79,96636
2189,20616	79,97863
2191,13498	79,99261
2193,06379	80,00668
2194,99261	80,02581
2196,92142	80,05191
2198,85024	80,0843
2200,77906	80,11632
2202,70787	80,14429
2204,63669	80,16525
2206,5655	80,18609
2208,49432	80,20777
2210,42314	80,23235
2212,35195	80,25836
2214,28077	80,28492
2216,20958	80,30601
2218,1384	80,32177
2220,06722	80,32722
2221,99603	80,32564
2223,92485	80,32207
2225,85366	80,32588
2227,78248	80,33873
2229,7113	80,36165
2231,64011	80,38542
2233,56893	80,40497
2235,49774	80,41869
2237,42656	80,43509
2239,35538	80,45597
2241,28419	80,48124
2243,21301	80,50264
2245,14182	80,51493
2247,07064	80,51675
2248,99946	80,5194
2250,92827	80,52579
2252,85709	80,53617
2254,7859	80,54381
2256,71472	80,54469
2258,64354	80,53863
2260,57235	80,53887
2262,50117	80,55311
2264,42998	80,58344
2266,3588	80,61902
2268,28762	80,64791
2270,21643	80,66201
2272,14525	80,67109
2274,07406	80,68676
2276,00288	80,71855
2277,9317	80,75281
2279,86051	80,76806
2281,78933	80,75439
2283,71814	80,72612
2285,64696	80,69855
2287,57578	80,68588
2289,50459	80,68153
2291,43341	80,67586
2293,36222	80,66893
2295,29104	80,67135
2297,21986	80,68589
2299,14867	80,70444
2301,07749	80,70621
2303,0063	80,68826
2304,93512	80,66123
2306,86394	80,65467
2308,79275	80,69663
2310,72157	80,76359
2312,65038	80,78477
2314,5792	80,79308
2316,50802	80,78338
2318,43683	80,83112
2320,36565	80,83759
2322,29446	80,83176
2324,22328	80,8493
2326,1521	80,85313
2328,08091	80,9204
2330,00973	80,96756
2331,93854	81,02934
2333,86736	81,02988
2335,79618	81,03092
2337,72499	81,01492
2339,65381	81,14983
2341,58262	81,20794
2343,51144	81,22984
2345,44026	81,4971
2347,36907	81,28644
2349,29789	80,84576
2351,2267	80,59266
2353,15552	80,60836
2355,08434	80,76215
2357,01315	80,88176
2358,94197	80,95287
2360,87078	81,02966
2362,7996	81,11715
2364,72842	81,21736
2366,65723	81,32632
2368,58605	81,36918
2370,51486	81,29681
2372,44368	81,31194
2374,3725	81,23584
2376,30131	81,28044
2378,23013	81,30017
2380,15894	81,3017
2382,08776	81,28956
2384,01658	81,28364
2385,94539	81,31851
2387,87421	81,41785
2389,80302	81,57585
2391,73184	81,58941
2393,66066	81,59975
2395,58947	81,59369
2397,51829	81,58377
2399,4471	81,59182
2401,37592	81,62329
2403,30474	81,66256
2405,23355	81,68597
2407,16237	81,6828
2409,09118	81,6602
2411,02	81,63919
2412,94882	81,6333
2414,87763	81,63996
2416,80645	81,64506
2418,73526	81,63899
2420,66408	81,62542
2422,5929	81,61633
2424,52171	81,61895
2426,45053	81,63036
2428,37934	81,63833
2430,30816	81,63773
2432,23698	81,63291
2434,16579	81,63062
2436,09461	81,63794
2438,02342	81,65441
2439,95224	81,66824
2441,88106	81,66933
2443,80987	81,65304
2445,73869	81,62499
2447,6675	81,60086
2449,59632	81,59277
2451,52514	81,59879
2453,45395	81,61213
2455,38277	81,62259
2457,31158	81,62498
2459,2404	81,62367
2461,16922	81,62654
2463,09803	81,63752
2465,02685	81,65578
2466,95566	81,67203
2468,88448	81,6768
2470,8133	81,67214
2472,74211	81,6701
2474,67093	81,67956
2476,59974	81,69875
2478,52856	81,71208
2480,45738	81,70487
2482,38619	81,67846
2484,31501	81,65286
2486,24382	81,65142
2488,17264	81,68182
2490,10146	81,72451
2492,03027	81,75273
2493,95909	81,7512
2495,8879	81,73121
2497,81672	81,72028
2499,74554	81,73518
2501,67435	81,7639
2503,60317	81,78368
2505,53198	81,77444
2507,4608	81,74466
2509,38962	81,72296
2511,31843	81,72879
2513,24725	81,75173
2515,17606	81,76526
2517,10488	81,74536
2519,0337	81,70194
2520,96251	81,67017
2522,89133	81,67763
2524,82014	81,71751
2526,74896	81,75585
2528,67778	81,75881
2530,60659	81,72661
2532,53541	81,68792
2534,46422	81,67378
2536,39304	81,68798
2538,32186	81,70708
2540,25067	81,70297
2542,17949	81,67184
2544,1083	81,6374
2546,03712	81,63156
2547,96594	81,65476
2549,89475	81,68147
2551,82357	81,68288
2553,75238	81,6525
2555,6812	81,61684
2557,61002	81,61172
2559,53883	81,64219
2561,46765	81,68446
2563,39646	81,70532
2565,32528	81,69358
2567,2541	81,66702
2569,18291	81,65454
2571,11173	81,66699
2573,04054	81,68955
2574,96936	81,69515
2576,89818	81,67775
2578,82699	81,65537
2580,75581	81,65455
2582,68462	81,68108
2584,61344	81,71436
2586,54226	81,72634
2588,47107	81,71157
2590,39989	81,68736
2592,3287	81,67878
2594,25752	81,69466
2596,18634	81,72107
2598,11515	81,73524
2600,04397	81,72928
2601,97278	81,71095
2603,9016	81,69435
2605,83042	81,68804
2607,75923	81,68995
2609,68805	81,68768
2611,61686	81,67651
2613,54568	81,66201
2615,4745	81,65469
2617,40331	81,65938
2619,33213	81,67299
2621,26094	81,68259
2623,18976	81,68077
2625,11858	81,6656
2627,04739	81,6446
2628,97621	81,6283
2630,90502	81,62044
2632,83384	81,61587
2634,76266	81,61366
2636,69147	81,60684
2638,62029	81,59309
2640,5491	81,57686
2642,47792	81,56232
2644,40674	81,55049
2646,33555	81,54661
2648,26437	81,54563
2650,19318	81,54146
2652,122	81,53281
2654,05082	81,5251
2655,97963	81,52422
2657,90845	81,53382
2659,83726	81,5427
2661,76608	81,5378
2663,6949	81,515
2665,62371	81,48273
2667,55253	81,45863
2669,48134	81,45672
2671,41016	81,46924
2673,33898	81,4798
2675,26779	81,47439
2677,19661	81,45414
2679,12542	81,43161
2681,05424	81,42468
2682,98306	81,43139
2684,91187	81,43725
2686,84069	81,42703
2688,7695	81,40333
2690,69832	81,38051
2692,62714	81,3762
2694,55595	81,38721
2696,48477	81,39316
2698,41358	81,37425
2700,3424	81,33418
2702,27122	81,29565
2704,20003	81,2826
2706,12885	81,29611
2708,05766	81,31209
2709,98648	81,30544
2711,9153	81,27497
2713,84411	81,24064
2715,77293	81,22838
2717,70174	81,24378
2719,63056	81,26403
2721,55938	81,26562
2723,48819	81,24227
2725,41701	81,20933
2727,34582	81,19269
2729,27464	81,19897
2731,20346	81,21044
2733,13227	81,20514
2735,06109	81,17626
2736,9899	81,14055
2738,91872	81,12396
2740,84754	81,13259
2742,77635	81,15574
2744,70517	81,16851
2746,63398	81,15866
2748,5628	81,13526
2750,49162	81,11997
2752,42043	81,12264
2754,34925	81,1354
2756,27806	81,13675
2758,20688	81,11564
2760,1357	81,07981
2762,06451	81,05344
2763,99333	81,05095
2765,92214	81,06143
2767,85096	81,06431
2769,77978	81,05039
2771,70859	81,02092
2773,63741	80,99024
2775,56622	80,97246
2777,49504	80,96482
2779,42386	80,95475
2781,35267	80,93301
2783,28149	80,89921
2785,2103	80,86259
2787,13912	80,82957
2789,06794	80,79963
2790,99675	80,7666
2792,92557	80,72883
2794,85438	80,68903
2796,7832	80,64767
2798,71202	80,60253
2800,64083	80,5571
2802,56965	80,51621
2804,49846	80,48892
2806,42728	80,47352
2808,3561	80,45578
2810,28491	80,42751
2812,21373	80,39289
2814,14254	80,36229
2816,07136	80,34617
2818,00018	80,34239
2819,92899	80,33544
2821,85781	80,30928
2823,78662	80,26387
2825,71544	80,21292
2827,64426	80,17414
2829,57307	80,15369
2831,50189	80,13938
2833,4307	80,11142
2835,35952	80,06337
2837,28834	79,99516
2839,21715	79,91793
2841,14597	79,83366
2843,07478	79,73076
2845,0036	79,5936
2846,93242	79,42813
2848,86123	79,26049
2850,79005	79,12839
2852,71886	79,04718
2854,64768	79,00675
2856,5765	78,96863
2858,50531	78,90128
2860,43413	78,8076
2862,36294	78,71285
2864,29176	78,63349
2866,22058	78,57146
2868,14939	78,5142
2870,07821	78,4423
2872,00702	78,35279
2873,93584	78,26695
2875,86466	78,19906
2877,79347	78,14727
2879,72229	78,10168
2881,6511	78,04532
2883,57992	77,97068
2885,50874	77,89504
2887,43755	77,8384
2889,36637	77,81002
2891,29518	77,80281
2893,224	77,79352
2895,15282	77,7636
2897,08163	77,71685
2899,01045	77,66978
2900,93926	77,63319
2902,86808	77,59972
2904,7969	77,5501
2906,72571	77,46551
2908,65453	77,34842
2910,58334	77,21433
2912,51216	77,0743
2914,44098	76,93079
2916,36979	76,78329
2918,29861	76,62593
2920,22742	76,46212
2922,15624	76,30428
2924,08506	76,17353
2926,01387	76,08381
2927,94269	76,02878
2929,8715	75,99566
2931,80032	75,97641
2933,72914	75,97151
2935,65795	75,9932
2937,58677	76,05179
2939,51558	76,14719
2941,4444	76,26712
2943,37322	76,39551
2945,30203	76,51258
2947,23085	76,61358
2949,15966	76,70673
2951,08848	76,79878
2953,0173	76,88404
2954,94611	76,95044
2956,87493	76,98878
2958,80374	77,01258
2960,73256	77,04337
2962,66138	77,09869
2964,59019	77,18089
2966,51901	77,27318
2968,44782	77,35903
2970,37664	77,43237
2972,30546	77,49356
2974,23427	77,56097
2976,16309	77,64193
2978,0919	77,71996
2980,02072	77,77151
2981,94954	77,79015
2983,87835	77,78732
2985,80717	77,79398
2987,73598	77,83097
2989,6648	77,88576
2991,59362	77,92467
2993,52243	77,9315
2995,45125	77,91021
2997,38006	77,88221
2999,30888	77,87778
3001,2377	77,89971
3003,16651	77,91828
3005,09533	77,91123
3007,02414	77,88333
3008,95296	77,86019
3010,88178	77,86537
3012,81059	77,89472
3014,73941	77,91106
3016,66822	77,88455
3018,59704	77,82395
3020,52586	77,76794
3022,45467	77,73616
3024,38349	77,72128
3026,3123	77,71206
3028,24112	77,69495
3030,16994	77,66632
3032,09875	77,64103
3034,02757	77,62225
3035,95638	77,60704
3037,8852	77,59756
3039,81402	77,5868
3041,74283	77,5593
3043,67165	77,52184
3045,60046	77,49658
3047,52928	77,48861
3049,4581	77,47907
3051,38691	77,45969
3053,31573	77,42019
3055,24454	77,36955
3057,17336	77,32931
3059,10218	77,30291
3061,03099	77,28728
3062,95981	77,28946
3064,88862	77,29637
3066,81744	77,29186
3068,74626	77,27146
3070,67507	77,24003
3072,60389	77,20918
3074,5327	77,18896
3076,46152	77,17153
3078,39034	77,15463
3080,31915	77,14385
3082,24797	77,13988
3084,17678	77,13936
3086,1056	77,13798
3088,03442	77,11682
3089,96323	77,07309
3091,89205	77,02406
3093,82086	76,978
3095,74968	76,95114
3097,6785	76,95379
3099,60731	76,9601
3101,53613	76,95159
3103,46494	76,93522
3105,39376	76,91298
3107,32258	76,89071
3109,25139	76,87397
3111,18021	76,85305
3113,10902	76,82282
3115,03784	76,79084
3116,96666	76,76642
3118,89547	76,75136
3120,82429	76,73867
3122,7531	76,72511
3124,68192	76,70183
3126,61074	76,65707
3128,53955	76,60593
3130,46837	76,56668
3132,39718	76,53832
3134,326	76,52291
3136,25482	76,50708
3138,18363	76,47236
3140,11245	76,42827
3142,04126	76,38929
3143,97008	76,35684
3145,8989	76,33164
3147,82771	76,30369
3149,75653	76,25723
3151,68534	76,18914
3153,61416	76,11677
3155,54298	76,05555
3157,47179	76,01209
3159,40061	75,98024
3161,32942	75,93999
3163,25824	75,87761
3165,18706	75,80519
3167,11587	75,74152
3169,04469	75,69192
3170,9735	75,639
3172,90232	75,56999
3174,83114	75,48833
3176,75995	75,40584
3178,68877	75,34144
3180,61758	75,30502
3182,5464	75,27546
3184,47522	75,22951
3186,40403	75,15849
3188,33285	75,05835
3190,26166	74,94345
3192,19048	74,84466
3194,1193	74,77745
3196,04811	74,72448
3197,97693	74,66932
3199,90574	74,60274
3201,83456	74,52302
3203,76338	74,4464
3205,69219	74,3878
3207,62101	74,32215
3209,54982	74,24129
3211,47864	74,14386
3213,40746	74,03581
3215,33627	73,94826
3217,26509	73,8937
3219,1939	73,84329
3221,12272	73,77975
3223,05154	73,69461
3224,98035	73,59264
3226,90917	73,50049
3228,83798	73,43168
3230,7668	73,37182
3232,69562	73,30304
3234,62443	73,22376
3236,55325	73,13994
3238,48206	73,0581
3240,41088	73,00156
3242,3397	72,96898
3244,26851	72,93622
3246,19733	72,88135
3248,12614	72,7986
3250,05496	72,70027
3251,98378	72,61508
3253,91259	72,55239
3255,84141	72,49953
3257,77022	72,44048
3259,69904	72,37446
3261,62786	72,31463
3263,55667	72,26379
3265,48549	72,21551
3267,4143	72,15637
3269,34312	72,08126
3271,27194	72,00345
3273,20075	71,93448
3275,12957	71,87576
3277,05838	71,82585
3278,9872	71,77914
3280,91602	71,73072
3282,84483	71,67914
3284,77365	71,61983
3286,70246	71,55581
3288,63128	71,49829
3290,5601	71,44299
3292,48891	71,38884
3294,41773	71,33458
3296,34654	71,27689
3298,27536	71,22478
3300,20418	71,1867
3302,13299	71,1501
3304,06181	71,11967
3305,99062	71,09273
3307,91944	71,0572
3309,84826	71,01224
3311,77707	70,95986
3313,70589	70,90671
3315,6347	70,86197
3317,56352	70,82149
3319,49234	70,7758
3321,42115	70,72285
3323,34997	70,66246
3325,27878	70,59799
3327,2076	70,52495
3329,13642	70,43382
3331,06523	70,32863
3332,99405	70,22676
3334,92286	70,13683
3336,85168	70,06192
3338,7805	69,99395
3340,70931	69,9127
3342,63813	69,80984
3344,56694	69,68874
3346,49576	69,55272
3348,42458	69,41067
3350,35339	69,27438
3352,28221	69,1467
3354,21102	69,01873
3356,13984	68,89258
3358,06866	68,77116
3359,99747	68,65366
3361,92629	68,55066
3363,8551	68,46614
3365,78392	68,38636
3367,71274	68,3044
3369,64155	68,21603
3371,57037	68,12318
3373,49918	68,03765
3375,428	67,96694
3377,35682	67,90435
3379,28563	67,84203
3381,21445	67,78057
3383,14326	67,71527
3385,07208	67,63212
3387,0009	67,54013
3388,92971	67,45526
3390,85853	67,37309
3392,78734	67,30819
3394,71616	67,25654
3396,64498	67,2022
3398,57379	67,15493
3400,50261	67,11618
3402,43142	67,06517
3404,36024	67,00877
3406,28906	66,94519
3408,21787	66,87913
3410,14669	66,82259
3412,0755	66,75898
3414,00432	66,67557
3415,93314	66,60441
3417,86195	66,56594
3419,79077	66,5469
3421,71958	66,52802
3423,6484	66,47969
3425,57722	66,39879
3427,50603	66,3293
3429,43485	66,29438
3431,36366	66,28265
3433,29248	66,27782
3435,2213	66,25715
3437,15011	66,23266
3439,07893	66,20168
3441,00774	66,15969
3442,93656	66,16438
3444,86538	66,20276
3446,79419	66,23018
3448,72301	66,24068
3450,65182	66,22476
3452,58064	66,1928
3454,50946	66,19831
3456,43827	66,23249
3458,36709	66,27856
3460,2959	66,31708
3462,22472	66,3561
3464,15354	66,4055
3466,08235	66,4558
3468,01117	66,49947
3469,93998	66,55038
3471,8688	66,59768
3473,79762	66,62245
3475,72643	66,64487
3477,65525	66,70869
3479,58406	66,78621
3481,51288	66,85703
3483,4417	66,93248
3485,37051	66,98851
3487,29933	67,02991
3489,22814	67,08994
3491,15696	67,16367
3493,08578	67,2351
3495,01459	67,2791
3496,94341	67,30282
3498,87222	67,38486
3500,80104	67,51357
3502,72986	67,63617
3504,65867	67,76693
3506,58749	67,86644
3508,5163	67,92447
3510,44512	68,01361
3512,37394	68,11251
3514,30275	68,16181
3516,23157	68,17115
3518,16038	68,18534
3520,0892	68,21589
3522,01802	68,26326
3523,94683	68,37617
3525,87565	68,54725
3527,80446	68,68055
3529,73328	68,73817
3531,6621	68,77865
3533,59091	68,82357
3535,51973	68,87596
3537,44854	68,91021
3539,37736	68,86852
3541,30618	68,77724
3543,23499	68,7484
3545,16381	68,7701
3547,09262	68,79974
3549,02144	68,83836
3550,95026	68,85651
3552,87907	68,87014
3554,80789	68,88249
3556,7367	68,84301
3558,66552	68,71006
3560,59434	68,44959
3562,52315	68,2465
3564,45197	68,21084
3566,38078	68,29827
3568,3096	68,44664
3570,23842	68,48913
3572,16723	68,2935
3574,09605	68,01337
3576,02486	67,75668
3577,95368	67,46613
3579,8825	67,07713
3581,81131	66,5928
3583,74013	66,17744
3585,66894	65,8406
3587,59776	65,55528
3589,52658	65,26212
3591,45539	64,87779
3593,38421	64,40389
3595,31302	63,99241
3597,24184	63,63826
3599,17066	63,2745
3601,09947	62,78195
3603,02829	62,20916
3604,9571	61,61559
3606,88592	61,02268
3608,81474	60,56655
3610,74355	60,16537
3612,67237	59,61791
3614,60118	59,16117
3616,53	58,96031
3618,45882	58,8774
3620,38763	58,75567
3622,31645	58,25964
3624,24526	57,74818
3626,17408	57,66021
3628,1029	57,95392
3630,03171	58,50081
3631,96053	58,97838
3633,88934	59,13415
3635,81816	59,32823
3637,74698	59,69903
3639,67579	59,94667
3641,60461	59,90702
3643,53342	59,65791
3645,46224	59,88628
3647,39106	60,63874
3649,31987	61,66751
3651,24869	62,71725
3653,1775	63,48926
3655,10632	63,93814
3657,03514	64,57955
3658,96395	65,27284
3660,89277	65,7587
3662,82158	65,94341
3664,7504	66,11026
3666,67922	66,42768
3668,60803	66,5945
3670,53685	66,96102
3672,46566	67,6927
3674,39448	68,46348
3676,3233	69,36147
3678,25211	70,30982
3680,18093	70,72668
3682,10974	70,81261
3684,03856	70,86771
3685,96738	71,0529
3687,89619	71,53167
3689,82501	72,19486
3691,75382	72,85559
3693,68264	73,20607
3695,61146	73,29262
3697,54027	73,49756
3699,46909	73,91749
3701,3979	74,31682
3703,32672	74,50805
3705,25554	74,35321
3707,18435	74,32198
3709,11317	74,82226
3711,04198	75,62452
3712,9708	76,35119
3714,89962	76,65086
3716,82843	76,47846
3718,75725	76,3161
3720,68606	76,40491
3722,61488	76,71313
3724,5437	76,95857
3726,47251	76,93567
3728,40133	76,62904
3730,33014	76,2443
3732,25896	76,36993
3734,18778	76,96984
3736,11659	77,46418
3738,04541	77,52922
3739,97422	77,4172
3741,90304	77,22279
3743,83186	77,21601
3745,76067	77,34725
3747,68949	77,75485
3749,6183	78,18734
3751,54712	78,66691
3753,47594	78,96843
3755,40475	79,09239
3757,33357	79,10375
3759,26238	79,2967
3761,1912	79,48588
3763,12002	79,47676
3765,04883	79,45079
3766,97765	79,68033
3768,90646	79,982
3770,83528	80,20954
3772,7641	80,29242
3774,69291	80,25756
3776,62173	80,25368
3778,55054	80,32012
3780,47936	80,45148
3782,40818	80,59216
3784,33699	80,67764
3786,26581	80,77764
3788,19462	80,82186
3790,12344	80,73495
3792,05226	80,63827
3793,98107	80,37195
3795,90989	80,10317
3797,8387	80,08696
3799,76752	80,12513
3801,69634	80,24134
3803,62515	80,59943
3805,55397	80,82206
3807,48278	80,8792
3809,4116	80,81651
3811,34042	80,60031
3813,26923	80,30585
3815,19805	80,12475
3817,12686	80,24142
3819,05568	80,47134
3820,9845	80,67146
3822,91331	80,91768
3824,84213	80,98716
3826,77094	80,87529
3828,69976	80,83626
3830,62858	80,67045
3832,55739	80,46216
3834,48621	80,41588
3836,41502	80,5087
3838,34384	80,77813
3840,27266	81,16307
3842,20147	81,42272
3844,13029	81,45887
3846,0591	80,95716
3847,98792	80,23229
3849,91674	80,0956
3851,84555	80,46951
3853,77437	81,11451
3855,70318	81,64228
3857,632	81,49827
3859,56082	81,09597
3861,48963	81,01925
3863,41845	80,9444
3865,34726	80,96489
3867,27608	81,0141
3869,2049	81,13148
3871,13371	81,37915
3873,06253	81,51355
3874,99134	81,44245
3876,92016	81,38005
3878,84898	81,23512
3880,77779	81,24867
3882,70661	81,409
3884,63542	81,4419
3886,56424	81,48433
3888,49306	81,62525
3890,42187	81,67713
3892,35069	81,6946
3894,2795	81,59909
3896,20832	81,32916
3898,13714	81,13999
3900,06595	81,26241
3901,99477	81,58947
3903,92358	81,93369
3905,8524	82,1628
3907,78122	82,20976
3909,71003	82,07776
3911,63885	81,93103
3913,56766	81,85836
3915,49648	81,85986
3917,4253	81,89491
3919,35411	81,95117
3921,28293	81,99369
3923,21174	81,99046
3925,14056	81,95836
3927,06938	81,95237
3928,99819	81,98903
3930,92701	82,07843
3932,85582	82,21128
3934,78464	82,26626
3936,71346	82,20428
3938,64227	82,14763
3940,57109	82,133
3942,4999	82,12771
3944,42872	82,14698
3946,35754	82,17519
3948,28635	82,20536
3950,21517	82,2665
3952,14398	82,31226
3954,0728	82,31285
3956,00162	82,30411
3957,93043	82,33811
3959,85925	82,38727
3961,78806	82,42164
3963,71688	82,43953
3965,6457	82,42877
3967,57451	82,39685
3969,50333	82,39658
3971,43214	82,42288
3973,36096	82,45412
3975,28978	82,47971
3977,21859	82,49859
3979,14741	82,49672
3981,07622	82,48506
3983,00504	82,46447
3984,93386	82,447
3986,86267	82,4382
3988,79149	82,44814
3990,7203	82,48036
3992,64912	82,52327
3994,57794	82,55255
3996,50675	82,57813
3998,43557	82,59689
4000,36438	82,60403
