# Supplementary material for: Enhancing the mechanical properties and providing bioactive potential for graphene oxide/montmorillonite hybrid dental resin composites
Source: Sci Rep. 2022 Jun 17;12:10259. doi: 10.1038/s41598-022-13766-1 (PMC9205868; doi:10.1038/s41598-022-13766-1)
Supplement: Supplementary file 10 — Supplementary Information 10. [file 41598_2022_13766_MOESM10_ESM.txt]

3999,66016	0,25607
3998,85449	0,25848
3998,04785	0,2611
3997,24121	0,24513
3996,43555	0,25329
3995,62793	0,2518
3994,82129	0,25128
3994,01465	0,24979
3993,20801	0,25723
3992,40039	0,24899
3991,59277	0,24967
3990,78613	0,25277
3989,97852	0,25417
3989,16992	0,24353
3988,36231	0,26156
3987,55469	0,25381
3986,74609	0,25112
3985,93848	0,25637
3985,12988	0,24863
3984,32129	0,25148
3983,51269	0,24999
3982,7041	0,25043
3981,89551	0,2439
3981,08594	0,25084
3980,27734	0,24863
3979,46777	0,25604
3978,6582	0,23821
3977,84863	0,25091
3977,03906	0,25111
3976,22949	0,23978
3975,41894	0,24239
3974,60938	0,257
3973,79883	0,25095
3972,98926	0,25547
3972,17871	0,24655
3971,36816	0,24939
3970,55664	0,24623
3969,74609	0,25315
3968,93555	0,24279
3968,12402	0,24875
3967,3125	0,23552
3966,50195	0,24723
3965,69043	0,25007
3964,87891	0,25027
3964,06641	0,24951
3963,25488	0,24228
3962,44238	0,2559
3961,63086	0,24508
3960,81836	0,24935
3960,00586	0,24763
3959,19336	0,25693
3958,38086	0,24899
3957,56836	0,23842
3956,75488	0,24747
3955,94238	0,24528
3955,12891	0,23782
3954,31543	0,24568
3953,50195	0,24851
3952,68848	0,24201
3951,875	0,24819
3951,06055	0,24217
3950,24707	0,25098
3949,43262	0,24472
3948,61816	0,24397
3947,80469	0,24154
3946,98926	0,2501
3946,17481	0,23979
3945,36035	0,24381
3944,5459	0,24138
3943,73047	0,24564
3942,91504	0,23773
3942,09961	0,24127
3941,28418	0,25316
3940,46875	0,24668
3939,65332	0,25117
3938,83789	0,2435
3938,02148	0,24513
3937,20508	0,24318
3936,38965	0,23933
3935,57324	0,24668
3934,75684	0,24688
3933,93945	0,24255
3933,12305	0,24894
3932,30664	0,2489
3931,48926	0,24457
3930,67188	0,25287
3929,85449	0,23997
3929,03711	0,23779
3928,21973	0,24775
3927,40234	0,24533
3926,58496	0,24124
3925,7666	0,24691
3924,94824	0,23451
3924,12988	0,24565
3923,3125	0,24061
3922,49316	0,24794
3921,67481	0,2403
3920,85644	0,2481
3920,03711	0,2426
3919,21875	0,24446
3918,39941	0,23492
3917,58008	0,23963
3916,76074	0,24458
3915,94141	0,24596
3915,12207	0,24616
3914,30176	0,25253
3913,48242	0,24418
3912,66211	0,23513
3911,8418	0,24316
3911,02148	0,24573
3910,20117	0,24094
3909,38086	0,2428
3908,55957	0,24537
3907,73926	0,23846
3906,91797	0,24505
3906,09668	0,25354
3905,27539	0,249
3904,4541	0,24067
3903,63281	0,23708
3902,81152	0,24178
3901,98926	0,25145
3901,16797	0,24241
3900,3457	0,24474
3899,52344	0,24706
3898,70117	0,23945
3897,87891	0,2503
3897,05664	0,24151
3896,2334	0,24785
3895,41113	0,23599
3894,58789	0,23666
3893,76465	0,23922
3892,94141	0,24344
3892,11816	0,24127
3891,29492	0,23438
3890,4707	0,24545
3889,64746	0,24375
3888,82324	0,23616
3888	0,23895
3887,17578	0,24009
3886,35156	0,23958
3885,52637	0,25205
3884,70215	0,24092
3883,87793	0,23923
3883,05273	0,23565
3882,22754	0,23562
3881,40234	0,2403
3880,57715	0,24144
3879,75195	0,23409
3878,92676	0,23735
3878,10156	0,23873
3877,27539	0,23539
3876,44922	0,23464
3875,62402	0,24097
3874,79785	0,24234
3873,9707	0,23194
3873,14453	0,24485
3872,31836	0,23493
3871,49121	0,23913
3870,66504	0,23838
3869,83789	0,24446
3869,01074	0,23172
3868,18359	0,23333
3867,35644	0,24152
3866,5293	0,23913
3865,70117	0,24356
3864,87305	0,23764
3864,0459	0,23008
3863,21777	0,23804
3862,38965	0,24223
3861,56152	0,23772
3860,73242	0,23299
3859,9043	0,2306
3859,07519	0,23432
3858,24707	0,23428
3857,41797	0,24058
3856,58887	0,23468
3855,75977	0,24731
3854,93066	0,24258
3854,10059	0,24395
3853,27148	0,2364
3852,44141	0,24457
3851,61133	0,24172
3850,78125	0,23254
3849,95117	0,23508
3849,12109	0,23551
3848,29102	0,23594
3847,45996	0,24855
3846,62988	0,22907
3845,79883	0,237
3844,96777	0,23438
3844,13672	0,23037
3843,30566	0,23595
3842,47461	0,24457
3841,64258	0,23891
3840,81152	0,23513
3839,97949	0,23322
3839,14746	0,23108
3838,31543	0,24203
3837,4834	0,23849
3836,65137	0,24008
3835,81836	0,2356
3834,98633	0,22785
3834,15332	0,2402
3833,32031	0,23759
3832,48828	0,23055
3831,6543	0,22817
3830,82129	0,23701
3829,98828	0,23347
3829,1543	0,23297
3828,32129	0,2355
3827,48731	0,23499
3826,65332	0,22655
3825,81934	0,23678
3824,98535	0,23884
3824,15137	0,23857
3823,31641	0,239
3822,48242	0,23383
3821,64746	0,2289
3820,8125	0,23585
3819,97754	0,24211
3819,14258	0,23345
3818,30762	0,23923
3817,47168	0,23314
3816,63672	0,23962
3815,80078	0,23656
3814,96484	0,22674
3814,12891	0,23252
3813,29297	0,23155
3812,45703	0,23035
3811,62012	0,23753
3810,78418	0,23772
3809,94727	0,23699
3809,11035	0,23021
3808,27344	0,23807
3807,43652	0,23153
3806,59961	0,22963
3805,76269	0,23401
3804,92481	0,24187
3804,08789	0,23231
3803,25	0,23343
3802,41211	0,23223
3801,57422	0,23661
3800,73633	0,22798
3799,89746	0,23421
3799,05957	0,23417
3798,2207	0,23692
3797,38281	0,23502
3796,54394	0,22571
3795,70508	0,2426
3794,86621	0,22865
3794,02637	0,24067
3793,1875	0,24109
3792,34766	0,23989
3791,50879	0,24565
3790,66894	0,22916
3789,8291	0,24071
3788,98926	0,22862
3788,14844	0,23021
3787,30859	0,23341
3786,46875	0,23106
3785,62793	0,23796
3784,78711	0,22751
3783,94629	0,23349
3783,10547	0,23068
3782,26465	0,23318
3781,42285	0,22806
3780,58203	0,23033
3779,74023	0,23469
3778,89844	0,22795
3778,05762	0,23115
3777,21484	0,22649
3776,37305	0,2313
3775,53125	0,23311
3774,68848	0,23031
3773,84668	0,23419
3773,00391	0,22769
3772,16113	0,23135
3771,31836	0,23085
3770,47559	0,22666
3769,63281	0,22431
3768,78906	0,22981
3767,94629	0,23139
3767,10254	0,21659
3766,25879	0,22463
3765,41504	0,23543
3764,57129	0,22087
3763,72656	0,2342
3762,88281	0,22979
3762,03809	0,23251
3761,19434	0,23271
3760,34961	0,22645
3759,50488	0,23056
3758,66016	0,22177
3757,81543	0,22703
3756,96973	0,22838
3756,125	0,22857
3755,2793	0,22692
3754,43359	0,22596
3753,58789	0,24479
3752,74219	0,22727
3751,89648	0,23505
3751,04981	0,22674
3750,2041	0,23199
3749,35742	0,2246
3748,51074	0,23191
3747,66406	0,2344
3746,81738	0,22885
3745,9707	0,22721
3745,12402	0,22947
3744,27637	0,23058
3743,42969	0,22457
3742,58203	0,2351
3741,73438	0,23184
3740,88672	0,22997
3740,03906	0,23521
3739,19043	0,22485
3738,34277	0,23078
3737,49414	0,22501
3736,64551	0,233
3735,79688	0,2247
3734,94824	0,23453
3734,09961	0,22624
3733,25098	0,22437
3732,40137	0,22548
3731,55273	0,23025
3730,70313	0,22724
3729,85352	0,22674
3729,00391	0,23128
3728,1543	0,22506
3727,30469	0,22778
3726,4541	0,22888
3725,60449	0,22885
3724,75391	0,23476
3723,90332	0,21871
3723,05273	0,22622
3722,20215	0,22916
3721,35059	0,22615
3720,5	0,22954
3719,64844	0,22082
3718,79785	0,23061
3717,94629	0,21846
3717,09473	0,22002
3716,24316	0,22387
3715,39063	0,22817
3714,53906	0,22106
3713,68652	0,22673
3712,83496	0,22601
3711,98242	0,22506
3711,12988	0,23096
3710,27734	0,22179
3709,42481	0,22815
3708,57129	0,22879
3707,71875	0,22898
3706,86523	0,22416
3706,01172	0,23324
3705,1582	0,22933
3704,30469	0,22131
3703,45117	0,22789
3702,59668	0,22375
3701,74316	0,22417
3700,88867	0,22755
3700,03418	0,22182
3699,17969	0,22178
3698,32519	0,22789
3697,4707	0,22877
3696,61621	0,22805
3695,76074	0,2246
3694,90527	0,21592
3694,05078	0,22134
3693,19531	0,22062
3692,33984	0,22218
3691,4834	0,22578
3690,62793	0,22461
3689,77148	0,22912
3688,91602	0,22522
3688,05957	0,22745
3687,20313	0,23014
3686,34668	0,22511
3685,49023	0,22371
3684,63281	0,22163
3683,77637	0,22159
3682,91894	0,22474
3682,06152	0,22402
3681,2041	0,22239
3680,34668	0,21714
3679,48926	0,2323
3678,63184	0,23022
3677,77344	0,22837
3676,91602	0,21881
3676,05762	0,23555
3675,19922	0,22826
3674,34082	0,22097
3673,48242	0,2266
3672,62305	0,22861
3671,76465	0,2254
3670,90527	0,22445
3670,0459	0,22532
3669,18652	0,21917
3668,32715	0,22638
3667,46777	0,22318
3666,6084	0,22722
3665,74805	0,21632
3664,88867	0,22827
3664,02832	0,22507
3663,16797	0,22164
3662,30762	0,22771
3661,44727	0,22745
3660,58594	0,22899
3659,72559	0,22715
3658,86426	0,2314
3658,00293	0,21646
3657,14258	0,22681
3656,28125	0,22881
3655,41894	0,21929
3654,55762	0,22241
3653,69531	0,22983
3652,83398	0,21309
3651,97168	0,21531
3651,10938	0,22701
3650,24707	0,22787
3649,38477	0,22626
3648,52246	0,22284
3647,65918	0,22573
3646,7959	0,21758
3645,93359	0,21642
3645,07031	0,22337
3644,20703	0,21161
3643,34375	0,22127
3642,47949	0,2156
3641,61621	0,22998
3640,75195	0,22319
3639,88769	0,22518
3639,02344	0,22086
3638,15918	0,22601
3637,29492	0,22012
3636,43066	0,21851
3635,56543	0,2178
3634,70117	0,21574
3633,83594	0,22425
3632,9707	0,21792
3632,10547	0,21451
3631,24023	0,21852
3630,37402	0,20904
3629,50879	0,21171
3628,64258	0,21549
3627,77637	0,22085
3626,91113	0,21902
3626,04394	0,21966
3625,17773	0,21378
3624,31152	0,2234
3623,44434	0,21416
3622,57813	0,21143
3621,71094	0,22397
3620,84375	0,22326
3619,97656	0,22008
3619,10938	0,22049
3618,24121	0,21508
3617,37402	0,22558
3616,50586	0,22218
3615,63867	0,22035
3614,77051	0,22009
3613,90234	0,22252
3613,0332	0,21464
3612,16504	0,21886
3611,2959	0,21883
3610,42773	0,21857
3609,55859	0,22279
3608,68945	0,2232
3607,82031	0,21757
3606,95117	0,22335
3606,08106	0,21996
3605,21191	0,21903
3604,3418	0,22101
3603,47168	0,22209
3602,60156	0,21423
3601,73144	0,21844
3600,86133	0,22042
3599,99121	0,22329
3599,12012	0,21699
3598,25	0,22612
3597,37891	0,23301
3596,50781	0,21733
3595,63672	0,2211
3594,76465	0,21927
3593,89356	0,21544
3593,02246	0,22077
3592,15039	0,22162
3591,27832	0,22203
3590,40625	0,21597
3589,53418	0,22865
3588,66211	0,21635
3587,78906	0,2239
3586,91699	0,21472
3586,04394	0,208
3585,1709	0,21666
3584,29785	0,2262
3583,42481	0,22372
3582,55176	0,2063
3581,67871	0,21273
3580,80469	0,22049
3579,93066	0,22357
3579,05664	0,21307
3578,18262	0,22216
3577,30859	0,22124
3576,43457	0,21408
3575,56055	0,22295
3574,68555	0,22691
3573,81055	0,2162
3572,93555	0,21617
3572,06055	0,22213
3571,18555	0,21943
3570,31055	0,2214
3569,43555	0,21558
3568,55957	0,21799
3567,68359	0,22684
3566,80762	0,20926
3565,93164	0,215
3565,05566	0,21119
3564,17969	0,21604
3563,30273	0,22111
3562,42676	0,21619
3561,54981	0,21993
3560,67285	0,21479
3559,7959	0,21231
3558,91894	0,22758
3558,04199	0,22067
3557,16406	0,21908
3556,28711	0,21905
3555,40918	0,22855
3554,53125	0,21056
3553,65332	0,21318
3552,77539	0,21603
3551,89648	0,22375
3551,01856	0,2195
3550,13965	0,21725
3549,26074	0,2243
3548,38184	0,21851
3547,50293	0,21028
3546,62402	0,21534
3545,74512	0,20557
3544,86523	0,21859
3543,98633	0,22364
3543,10644	0,21476
3542,22656	0,22114
3541,34668	0,22044
3540,4668	0,21554
3539,58594	0,22456
3538,70606	0,20994
3537,82519	0,21676
3536,94434	0,22269
3536,06348	0,21293
3535,18262	0,21157
3534,30176	0,21706
3533,41992	0,21725
3532,53906	0,22118
3531,65723	0,2185
3530,77539	0,21184
3529,89356	0,21534
3529,01172	0,21773
3528,12988	0,20976
3527,24707	0,20509
3526,36523	0,21255
3525,48242	0,20899
3524,59961	0,21667
3523,7168	0,21421
3522,83398	0,21109
3521,95117	0,21921
3521,06738	0,22116
3520,18457	0,21165
3519,30078	0,21338
3518,41699	0,21973
3517,5332	0,21353
3516,64941	0,22186
3515,76465	0,21742
3514,88086	0,21695
3513,99609	0,21251
3513,11231	0,22106
3512,22754	0,21508
3511,34277	0,20823
3510,45703	0,2104
3509,57227	0,22421
3508,68652	0,2156
3507,80176	0,21755
3506,91602	0,22388
3506,03027	0,21154
3505,14453	0,21832
3504,25879	0,20225
3503,37207	0,21715
3502,48633	0,21338
3501,59961	0,21357
3500,71289	0,21463
3499,82617	0,21811
3498,93945	0,21961
3498,05273	0,21124
3497,16504	0,20769
3496,27832	0,21687
3495,39063	0,21245
3494,50293	0,21351
3493,61523	0,21238
3492,72754	0,21103
3491,83984	0,21845
3490,95117	0,21447
3490,06348	0,20699
3489,17481	0,20936
3488,28613	0,21611
3487,39746	0,20951
3486,50879	0,21145
3485,62012	0,21557
3484,73047	0,21291
3483,84082	0,21441
3482,95215	0,20497
3482,0625	0,22003
3481,17285	0,22655
3480,28223	0,22214
3479,39258	0,21183
3478,50195	0,20589
3477,61231	0,20826
3476,72168	0,21828
3475,83106	0,2047
3474,94043	0,21231
3474,04981	0,2066
3473,1582	0,21399
3472,26758	0,21112
3471,37598	0,21021
3470,48438	0,21105
3469,59277	0,22018
3468,70117	0,21185
3467,80957	0,21204
3466,91699	0,20786
3466,02539	0,21546
3465,13281	0,2163
3464,24023	0,21364
3463,34766	0,21557
3462,45508	0,2042
3461,56152	0,20984
3460,66894	0,21133
3459,77539	0,21238
3458,88281	0,21169
3457,98926	0,20578
3457,0957	0,20357
3456,20117	0,21595
3455,30762	0,21395
3454,41309	0,21522
3453,51953	0,2141
3452,625	0,2145
3451,73047	0,2062
3450,83594	0,20595
3449,94141	0,20852
3449,0459	0,21132
3448,15137	0,21607
3447,25586	0,21842
3446,36035	0,21013
3445,46484	0,21227
3444,56934	0,20615
3443,67383	0,21611
3442,77734	0,21564
3441,88184	0,21213
3440,98535	0,20471
3440,08887	0,2177
3439,19238	0,21181
3438,2959	0,20418
3437,39844	0,20068
3436,50195	0,20628
3435,60449	0,20625
3434,70703	0,20795
3433,80957	0,20466
3432,91211	0,21742
3432,01465	0,20655
3431,11719	0,20847
3430,21875	0,20908
3429,32129	0,21143
3428,42285	0,21118
3427,52441	0,21374
3426,62598	0,20678
3425,72656	0,20826
3424,82813	0,21148
3423,92871	0,20452
3423,03027	0,20708
3422,13086	0,20899
3421,23144	0,20809
3420,33106	0,20914
3419,43164	0,21322
3418,53223	0,21102
3417,63184	0,19996
3416,73144	0,20274
3415,83106	0,21221
3414,93066	0,20721
3414,03027	0,21042
3413,12988	0,21276
3412,22852	0,20365
3411,32715	0,21053
3410,42676	0,2051
3409,52539	0,20442
3408,62305	0,21215
3407,72168	0,21428
3406,82031	0,20367
3405,91797	0,21507
3405,01563	0,20619
3404,11426	0,21694
3403,21191	0,20656
3402,30859	0,2104
3401,40625	0,21166
3400,50391	0,21206
3399,60059	0,21203
3398,69727	0,21975
3397,79394	0,2098
3396,89063	0,21149
3395,98731	0,19961
3395,08398	0,20798
3394,17969	0,2101
3393,27539	0,21329
3392,37207	0,21369
3391,46777	0,20182
3390,5625	0,20695
3389,6582	0,20433
3388,75391	0,21355
3387,84863	0,20792
3386,94336	0,20832
3386,03906	0,20914
3385,13281	0,21212
3384,22754	0,2123
3383,32227	0,21184
3382,41602	0,20815
3381,51074	0,20339
3380,60449	0,21023
3379,69824	0,21234
3378,79199	0,21102
3377,88574	0,2215
3376,97852	0,20151
3376,07227	0,21306
3375,16504	0,21024
3374,25781	0,19283
3373,35059	0,20653
3372,44336	0,21314
3371,53613	0,20796
3370,62793	0,2105
3369,7207	0,20553
3368,8125	0,20679
3367,9043	0,20997
3366,99609	0,20351
3366,08789	0,20883
3365,17969	0,20151
3364,27051	0,20298
3363,36133	0,20551
3362,45313	0,21019
3361,54394	0,20716
3360,63477	0,20905
3359,72461	0,20067
3358,81543	0,20278
3357,90527	0,2128
3356,99609	0,21041
3356,08594	0,20375
3355,17578	0,20586
3354,26563	0,20967
3353,35449	0,20686
3352,44434	0,20554
3351,5332	0,20807
3350,62207	0,20633
3349,71191	0,20929
3348,79981	0,2005
3347,88867	0,21776
3346,97754	0,21367
3346,06543	0,20509
3345,1543	0,20527
3344,24219	0,20823
3343,33008	0,20329
3342,41797	0,20304
3341,50488	0,21005
3340,59277	0,21108
3339,67969	0,20124
3338,76758	0,2108
3337,85449	0,20394
3336,94141	0,20561
3336,02734	0,21112
3335,11426	0,21172
3334,20117	0,20871
3333,28711	0,21357
3332,37305	0,21013
3331,45898	0,21265
3330,54492	0,19687
3329,63086	0,20896
3328,71582	0,19936
3327,80176	0,20677
3326,88672	0,21694
3325,97168	0,20904
3325,05664	0,20475
3324,1416	0,20557
3323,22656	0,21276
3322,31055	0,21188
3321,39453	0,20058
3320,47949	0,2031
3319,56348	0,20753
3318,64746	0,20452
3317,73047	0,203
3316,81445	0,21316
3315,89746	0,20612
3314,98144	0,21012
3314,06445	0,20924
3313,14746	0,20729
3312,23047	0,2028
3311,3125	0,20129
3310,39551	0,20761
3309,47754	0,20758
3308,55957	0,20691
3307,64258	0,20773
3306,72363	0,20536
3305,80566	0,20512
3304,88769	0,20572
3303,96875	0,20357
3303,05078	0,20756
3302,13184	0,21557
3301,21289	0,20516
3300,29394	0,19962
3299,37402	0,20742
3298,45508	0,20485
3297,53516	0,20672
3296,61523	0,2088
3295,69629	0,20665
3294,77539	0,20218
3293,85547	0,20257
3292,93555	0,2
3292,01465	0,20715
3291,09473	0,21008
3290,17383	0,20751
3289,25293	0,20621
3288,33203	0,21504
3287,41016	0,20762
3286,48926	0,21223
3285,56738	0,20269
3284,64648	0,20562
3283,72461	0,2155
3282,80273	0,20428
3281,87988	0,20151
3280,95801	0,20337
3280,03516	0,19975
3279,11328	0,20309
3278,19043	0,20707
3277,26758	0,20029
3276,34473	0,21037
3275,4209	0,20423
3274,49805	0,20672
3273,57422	0,2088
3272,65137	0,21656
3271,72754	0,20894
3270,80371	0,2028
3269,87891	0,21413
3268,95508	0,21242
3268,03125	0,21028
3267,10644	0,21677
3266,18164	0,20558
3265,25684	0,20239
3264,33203	0,20951
3263,40723	0,20989
3262,48144	0,2086
3261,55664	0,20499
3260,63086	0,21883
3259,70508	0,20303
3258,7793	0,20258
3257,85352	0,20486
3256,92676	0,20776
3256,00098	0,19975
3255,07422	0,20623
3254,14746	0,21081
3253,2207	0,20511
3252,29394	0,19983
3251,36719	0,21239
3250,43945	0,20543
3249,51269	0,19952
3248,58496	0,20536
3247,65723	0,21477
3246,72949	0,21138
3245,80078	0,20673
3244,87305	0,20712
3243,94531	0,21106
3243,0166	0,20747
3242,08789	0,20701
3241,15918	0,2097
3240,23047	0,20569
3239,30078	0,20796
3238,37207	0,2073
3237,44238	0,21313
3236,51367	0,21833
3235,58398	0,21264
3234,6543	0,21219
3233,72363	0,21613
3232,79394	0,21442
3231,86328	0,21459
3230,93359	0,23129
3230,00293	0,21264
3229,07227	0,22912
3228,1416	0,22971
3227,20996	0,21839
3226,2793	0,22525
3225,34766	0,22563
3224,41602	0,23165
3223,48438	0,23704
3222,55273	0,23429
3221,62109	0,23926
3220,68848	0,23526
3219,75684	0,2469
3218,82422	0,24353
3217,8916	0,23744
3216,95898	0,23281
3216,02637	0,23632
3215,09375	0,2369
3214,16016	0,23019
3213,22656	0,23474
3212,29394	0,2322
3211,36035	0,22841
3210,42578	0,23296
3209,49219	0,22709
3208,55859	0,22143
3207,62402	0,22493
3206,68945	0,22177
3205,75488	0,21528
3204,82031	0,21837
3203,88574	0,22478
3202,95117	0,22183
3202,01563	0,227
3201,08008	0,22384
3200,14551	0,21673
3199,20996	0,21191
3198,27344	0,21146
3197,33789	0,21995
3196,40234	0,21077
3195,46582	0,21219
3194,5293	0,21403
3193,59277	0,2115
3192,65625	0,2071
3191,71973	0,2079
3190,78223	0,21327
3189,8457	0,20866
3188,9082	0,20365
3187,9707	0,21212
3187,0332	0,20877
3186,0957	0,20666
3185,1582	0,20766
3184,21973	0,2039
3183,28125	0,20448
3182,34375	0,21026
3181,40527	0,20628
3180,46582	0,20625
3179,52734	0,19668
3178,58887	0,20805
3177,64941	0,20926
3176,70996	0,19327
3175,77051	0,20422
3174,83106	0,20273
3173,8916	0,20084
3172,95215	0,20536
3172,01172	0,20077
3171,07129	0,2055
3170,13184	0,20567
3169,19141	0,20647
3168,25	0,20871
3167,30957	0,2033
3166,36816	0,20781
3165,42773	0,20406
3164,48633	0,20857
3163,54492	0,20523
3162,60352	0,21078
3161,66211	0,21384
3160,71973	0,20513
3159,77832	0,20468
3158,83594	0,20589
3157,89356	0,21267
3156,95117	0,20458
3156,00879	0,20331
3155,06543	0,20555
3154,12305	0,19788
3153,17969	0,20404
3152,23633	0,20029
3151,29297	0,21098
3150,34961	0,21054
3149,40625	0,1971
3148,46191	0,20964
3147,51758	0,20672
3146,57422	0,21122
3145,62988	0,2081
3144,68555	0,2128
3143,74023	0,20474
3142,7959	0,20553
3141,85059	0,21043
3140,90527	0,20113
3139,96094	0,20687
3139,01465	0,20086
3138,06934	0,20659
3137,12402	0,20471
3136,17773	0,20776
3135,23242	0,20402
3134,28613	0,21036
3133,33984	0,20334
3132,39356	0,20043
3131,44629	0,20574
3130,5	0,20591
3129,55273	0,20259
3128,60547	0,20379
3127,6582	0,20561
3126,71094	0,20167
3125,76367	0,20574
3124,81543	0,21043
3123,86816	0,20793
3122,91992	0,20523
3121,97168	0,20807
3121,02344	0,21009
3120,07519	0,208
3119,12598	0,20223
3118,17773	0,20322
3117,22852	0,20688
3116,2793	0,19475
3115,33008	0,20025
3114,38086	0,20739
3113,43164	0,20264
3112,48144	0,202
3111,53125	0,212
3110,58203	0,20971
3109,63184	0,1978
3108,68066	0,20801
3107,73047	0,19937
3106,78027	0,20241
3105,8291	0,20483
3104,87793	0,21053
3103,92676	0,2064
3102,97559	0,19083
3102,02441	0,19816
3101,07324	0,2061
3100,12109	0,20116
3099,16894	0,19418
3098,2168	0,20293
3097,26465	0,21046
3096,3125	0,19817
3095,36035	0,20324
3094,40723	0,19994
3093,4541	0,20134
3092,50195	0,20579
3091,54883	0,20005
3090,59473	0,20185
3089,6416	0,20529
3088,68848	0,21076
3087,73438	0,20053
3086,78027	0,20743
3085,82617	0,2078
3084,87207	0,20818
3083,91797	0,20733
3082,96289	0,19608
3082,00879	0,20869
3081,05371	0,2111
3080,09863	0,20699
3079,14356	0,20838
3078,18848	0,21405
3077,23242	0,21198
3076,27734	0,20909
3075,32129	0,2001
3074,36523	0,20984
3073,40918	0,20594
3072,45313	0,20163
3071,49609	0,20607
3070,54004	0,20197
3069,58301	0,21007
3068,62598	0,20577
3067,66894	0,19862
3066,71191	0,1992
3065,75488	0,19083
3064,79688	0,2038
3063,83984	0,20215
3062,88184	0,2011
3061,92383	0,19741
3060,96582	0,20022
3060,00684	0,20384
3059,04883	0,2036
3058,08984	0,20986
3057,13184	0,20029
3056,17285	0,20168
3055,21289	0,19698
3054,25391	0,20445
3053,29492	0,20219
3052,33496	0,20621
3051,375	0,19442
3050,41602	0,2027
3049,45508	0,20084
3048,49609	0,19939
3047,53516	0,19348
3046,57422	0,20418
3045,61328	0,20354
3044,65234	0,20371
3043,69141	0,20408
3042,73047	0,20284
3041,76953	0,19815
3040,80859	0,20783
3039,8457	0,19829
3038,88477	0,20533
3037,92383	0,20085
3036,96094	0,19637
3035,99805	0,19411
3035,03711	0,20722
3034,07422	0,1989
3033,11133	0,20574
3032,14844	0,19762
3031,18555	0,2081
3030,22266	0,19837
3029,25781	0,19874
3028,29492	0,19588
3027,33203	0,19544
3026,36719	0,1944
3025,4043	0,19982
3024,43945	0,20564
3023,47461	0,20238
3022,51172	0,20214
3021,54688	0,19303
3020,58203	0,19905
3019,61719	0,197
3018,65234	0,19919
3017,68555	0,19915
3016,7207	0,19972
3015,75586	0,20372
3014,78906	0,19926
3013,82422	0,196
3012,85742	0,19798
3011,89258	0,2046
3010,92578	0,1955
3009,95898	0,20493
3008,99219	0,19765
3008,02539	0,19923
3007,05859	0,20322
3006,0918	0,205
3005,12305	0,19994
3004,15625	0,20493
3003,18945	0,20047
3002,2207	0,19984
3001,25391	0,1984
3000,28516	0,19676
2999,31641	0,20175
2998,34766	0,1987
2997,38086	0,20711
2996,41211	0,20205
2995,44336	0,20081
2994,47266	0,20319
2993,50391	0,20095
2992,53516	0,20312
2991,56445	0,20269
2990,5957	0,19985
2989,625	0,19881
2988,65625	0,19918
2987,68555	0,19955
2986,71484	0,20653
2985,74414	0,18906
2984,77344	0,20466
2983,80273	0,19962
2982,83203	0,19317
2981,86133	0,20156
2980,89063	0,20713
2979,91797	0,19889
2978,94727	0,19845
2977,97461	0,20683
2977,00391	0,2094
2976,03125	0,20596
2975,05859	0,20773
2974,08789	0,20569
2973,11523	0,20846
2972,14258	0,20963
2971,16797	0,19879
2970,19531	0,20876
2969,22266	0,20772
2968,25	0,20929
2967,27539	0,19906
2966,30273	0,20802
2965,32813	0,1976
2964,35352	0,20476
2963,38086	0,21391
2962,40625	0,20229
2961,43164	0,20785
2960,45703	0,21301
2959,48242	0,20698
2958,50781	0,21354
2957,53125	0,20253
2956,55664	0,21027
2955,58203	0,20406
2954,60547	0,20781
2953,63086	0,20957
2952,6543	0,20994
2951,67773	0,21329
2950,70117	0,21844
2949,72656	0,20844
2948,75	0,20801
2947,77344	0,21674
2946,79492	0,2173
2945,81836	0,21388
2944,8418	0,21086
2943,86328	0,21142
2942,88672	0,21317
2941,9082	0,20737
2940,93164	0,21032
2939,95313	0,20511
2938,97461	0,21124
2937,99609	0,21539
2937,01758	0,21475
2936,03906	0,21432
2935,06055	0,21906
2934,08203	0,20312
2933,10352	0,21561
2932,12305	0,21001
2931,14453	0,21117
2930,16406	0,20835
2929,18555	0,20792
2928,20508	0,21344
2927,22461	0,21917
2926,24414	0,2225
2925,26367	0,21016
2924,2832	0,2139
2923,30273	0,21287
2922,32227	0,21006
2921,3418	0,21518
2920,35938	0,21138
2919,37891	0,21372
2918,39648	0,21607
2917,41602	0,21028
2916,43359	0,20966
2915,45117	0,21299
2914,46875	0,21256
2913,48633	0,21391
2912,50391	0,20853
2911,52148	0,22097
2910,53906	0,20292
2909,55664	0,21654
2908,57227	0,21116
2907,58984	0,20677
2906,60547	0,2103
2905,62305	0,20829
2904,63867	0,21142
2903,6543	0,22503
2902,67188	0,21649
2901,6875	0,21112
2900,70313	0,21187
2899,7168	0,21026
2898,73242	0,20844
2897,74805	0,20861
2896,76367	0,21726
2895,77734	0,20617
2894,79297	0,20831
2893,80664	0,21005
2892,82031	0,20567
2891,83594	0,21255
2890,84961	0,21291
2889,86328	0,21366
2888,87695	0,20495
2887,89063	0,21083
2886,9043	0,21572
2885,91602	0,20346
2884,92969	0,20974
2883,94141	0,21207
2882,95508	0,20533
2881,9668	0,20786
2880,98047	0,21393
2879,99219	0,20661
2879,00391	0,20993
2878,01563	0,2032
2877,02734	0,21576
2876,03906	0,2112
2875,05078	0,21333
2874,0625	0,20483
2873,07227	0,19988
2872,08398	0,20811
2871,09375	0,21162
2870,10547	0,21217
2869,11523	0,20349
2868,125	0,20778
2867,13477	0,21089
2866,14453	0,20221
2865,1543	0,20709
2864,16406	0,20116
2863,17383	0,20702
2862,18359	0,20384
2861,19336	0,21146
2860,20117	0,20397
2859,21094	0,20904
2858,21875	0,20979
2857,22656	0,2076
2856,23633	0,20442
2855,24414	0,21047
2854,25195	0,20142
2853,25977	0,20491
2852,26758	0,2186
2851,27344	0,20171
2850,28125	0,20461
2849,28906	0,20458
2848,29492	0,20082
2847,30273	0,20745
2846,30859	0,20468
2845,31641	0,20464
2844,32227	0,20617
2843,32813	0,21025
2842,33398	0,20748
2841,33984	0,20431
2840,3457	0,20839
2839,35156	0,21657
2838,35547	0,20695
2837,36133	0,20163
2836,36719	0,20884
2835,37109	0,21213
2834,37695	0,20701
2833,38086	0,21362
2832,38477	0,20948
2831,38867	0,20202
2830,39258	0,21176
2829,39648	0,21016
2828,40039	0,20876
2827,4043	0,21107
2826,4082	0,21025
2825,41016	0,20553
2824,41406	0,21486
2823,41602	0,20585
2822,41992	0,21889
2821,42188	0,21476
2820,42383	0,21706
2819,42578	0,20201
2818,42773	0,21134
2817,42969	0,21384
2816,43164	0,20854
2815,43359	0,21123
2814,43555	0,20321
2813,43555	0,20941
2812,4375	0,21425
2811,4375	0,20934
2810,43945	0,21009
2809,43945	0,20869
2808,43945	0,2034
2807,43945	0,2094
2806,43945	0,21073
2805,43945	0,21575
2804,43945	0,22097
2803,43945	0,20965
2802,43945	0,21214
2801,4375	0,21522
2800,4375	0,20799
2799,43555	0,23264
2798,43555	0,21589
2797,43359	0,21508
2796,43164	0,21893
2795,42969	0,21539
2794,42773	0,21012
2793,42578	0,21261
2792,42383	0,21975
2791,42188	0,21292
2790,41797	0,21541
2789,41602	0,21305
2788,41406	0,21359
2787,41016	0,22423
2786,40625	0,21973
2785,4043	0,22086
2784,40039	0,22179
2783,39648	0,21613
2782,39258	0,22269
2781,38867	0,22633
2780,38477	0,22087
2779,37891	0,22122
2778,375	0,22002
2777,37109	0,22599
2776,36523	0,23079
2775,36133	0,23501
2774,35547	0,22084
2773,34961	0,22487
2772,34375	0,22193
2771,33789	0,23137
2770,33203	0,2294
2769,32617	0,23227
2768,32031	0,23397
2767,31445	0,23934
2766,30664	0,23408
2765,30078	0,23057
2764,29492	0,2398
2763,28711	0,23802
2762,2793	0,24011
2761,27148	0,25398
2760,26563	0,24158
2759,25781	0,25003
2758,25	0,25057
2757,24023	0,2374
2756,23242	0,24508
2755,22461	0,25469
2754,2168	0,25388
2753,20703	0,26059
2752,19922	0,25765
2751,18945	0,26127
2750,17969	0,25255
2749,16992	0,26369
2748,16211	0,26133
2747,15234	0,27073
2746,14258	0,27743
2745,13086	0,27681
2744,12109	0,26964
2743,11133	0,28962
2742,09961	0,29515
2741,08984	0,29125
2740,07813	0,30025
2739,06836	0,30675
2738,05664	0,30708
2737,04492	0,31261
2736,0332	0,3214
2735,02148	0,33174
2734,00977	0,33976
2732,99805	0,33259
2731,98633	0,34676
2730,97266	0,35496
2729,96094	0,35279
2728,94922	0,36234
2727,93555	0,37304
2726,92188	0,37566
2725,91016	0,3854
2724,89648	0,38533
2723,88281	0,39755
2722,86914	0,39135
2721,85547	0,41488
2720,83984	0,42383
2719,82617	0,43316
2718,8125	0,4375
2717,79688	0,45066
2716,7832	0,45538
2715,76758	0,45512
2714,75195	0,45351
2713,73828	0,45324
2712,72266	0,47635
2711,70703	0,47723
2710,69141	0,4806
2709,67578	0,49201
2708,6582	0,49653
2707,64258	0,50544
2706,62695	0,49655
2705,60938	0,49685
2704,59375	0,50347
2703,57617	0,50683
2702,55859	0,51574
2701,54102	0,51661
2700,52539	0,51327
2699,50781	0,50764
2698,48828	0,511
2697,4707	0,51206
2696,45313	0,50013
2695,43555	0,49852
2694,41602	0,50932
2693,39844	0,51516
2692,37891	0,50094
2691,35938	0,49895
2690,3418	0,51472
2689,32227	0,50413
2688,30273	0,51225
2687,2832	0,50168
2686,26367	0,50961
2685,24414	0,48854
2684,22266	0,49837
2683,20313	0,49886
2682,18164	0,48944
2681,16211	0,49451
2680,14063	0,48451
2679,11914	0,48157
2678,09961	0,4895
2677,07813	0,48122
2676,05664	0,47753
2675,03516	0,46945
2674,01367	0,47642
2672,99023	0,47786
2671,96875	0,4694
2670,94727	0,45562
2669,92383	0,46183
2668,90039	0,44958
2667,87891	0,4495
2666,85547	0,44791
2665,83203	0,4271
2664,80859	0,42475
2663,78516	0,42924
2662,76172	0,42214
2661,73828	0,42131
2660,71484	0,41364
2659,68945	0,4111
2658,66602	0,39375
2657,64063	0,38913
2656,61719	0,38602
2655,5918	0,37913
2654,56641	0,37906
2653,54102	0,3678
2652,51563	0,36015
2651,49023	0,35952
2650,46484	0,357
2649,43945	0,36054
2648,41211	0,34854
2647,38672	0,34184
2646,36133	0,33591
2645,33398	0,33225
2644,30664	0,32898
2643,28125	0,32627
2642,25391	0,31504
2641,22656	0,32483
2640,19922	0,31702
2639,17188	0,31204
2638,14258	0,30555
2637,11523	0,29963
2636,08789	0,30261
2635,05859	0,29745
2634,03125	0,29551
2633,00195	0,2983
2631,97266	0,28766
2630,94531	0,28686
2629,91602	0,2783
2628,88672	0,28052
2627,85742	0,28445
2626,82813	0,27155
2625,79688	0,27453
2624,76758	0,27297
2623,73828	0,2733
2622,70703	0,25966
2621,67578	0,26226
2620,64648	0,25429
2619,61523	0,26765
2618,58398	0,25722
2617,55273	0,25454
2616,52148	0,25091
2615,49023	0,252
2614,45898	0,25026
2613,42773	0,244
2612,39453	0,25037
2611,36328	0,25033
2610,33008	0,24011
2609,29883	0,238
2608,26563	0,24078
2607,23242	0,23547
2606,19922	0,23882
2605,16602	0,25215
2604,13281	0,21916
2603,09961	0,23174
2602,06641	0,2317
2601,03125	0,23429
2599,99805	0,23538
2598,96289	0,22255
2597,92969	0,22402
2596,89453	0,22775
2595,85938	0,22808
2594,82422	0,2241
2593,78906	0,22594
2592,75391	0,2197
2591,71875	0,21816
2590,68359	0,22508
2589,64844	0,21414
2588,61133	0,21354
2587,57617	0,21276
2586,53906	0,20822
2585,50391	0,22376
2584,4668	0,2226
2583,42969	0,21506
2582,39258	0,21652
2581,35547	0,21817
2580,31836	0,21064
2579,28125	0,21285
2578,24414	0,21507
2577,20508	0,20903
2576,16797	0,21143
2575,12891	0,21271
2574,0918	0,21736
2573,05273	0,2102
2572,01367	0,20605
2570,97461	0,21088
2569,93555	0,2071
2568,89648	0,20988
2567,85742	0,20441
2566,81836	0,20756
2565,77734	0,19967
2564,73828	0,203
2563,69727	0,21251
2562,6582	0,20443
2561,61719	0,20702
2560,57617	0,20175
2559,53516	0,20713
2558,49609	0,20878
2557,45313	0,20426
2556,41211	0,20348
2555,37109	0,19822
2554,33008	0,20379
2553,28711	0,20189
2552,24609	0,20167
2551,20313	0,19939
2550,16211	0,20365
2549,11914	0,19466
2548,07617	0,20041
2547,0332	0,1987
2545,99023	0,2037
2544,94727	0,19714
2543,9043	0,19618
2542,86133	0,20304
2541,81641	0,20208
2540,77344	0,19328
2539,72852	0,19828
2538,68555	0,19266
2537,64063	0,20027
2536,5957	0,20191
2535,55078	0,20783
2534,50586	0,19719
2533,46094	0,19715
2532,41602	0,19935
2531,37109	0,20323
2530,32422	0,1965
2529,2793	0,20298
2528,23242	0,19178
2527,1875	0,2003
2526,14063	0,19358
2525,09375	0,19485
2524,04688	0,19816
2523	0,19571
2521,95313	0,19456
2520,90625	0,19267
2519,85938	0,20676
2518,8125	0,19911
2517,76367	0,19759
2516,7168	0,18995
2515,66797	0,19196
2514,61914	0,19656
2513,57227	0,19189
2512,52344	0,19316
2511,47461	0,19684
2510,42578	0,19718
2509,37695	0,18898
2508,32617	0,19229
2507,27734	0,19485
2506,22852	0,19575
2505,17773	0,2035
2504,12891	0,20513
2503,07813	0,19898
2502,02734	0,19858
2500,97656	0,19373
2499,92578	0,19333
2498,875	0,19015
2497,82422	0,19104
2496,77344	0,19379
2495,72266	0,19653
2494,66992	0,20039
2493,61914	0,18629
2492,56641	0,19514
2491,51563	0,19122
2490,46289	0,19452
2489,41016	0,19671
2488,35742	0,20111
2487,30469	0,19221
2486,25195	0,19254
2485,19922	0,19602
2484,14648	0,19617
2483,0918	0,19337
2482,03906	0,18817
2480,98438	0,19275
2479,93164	0,20213
2478,87695	0,19287
2477,82227	0,20188
2476,76758	0,19668
2475,71289	0,1996
2474,6582	0,19902
2473,60352	0,19566
2472,54883	0,19323
2471,49219	0,20279
2470,4375	0,19907
2469,38086	0,19848
2468,32617	0,20545
2467,26953	0,19694
2466,21289	0,20262
2465,15625	0,19669
2464,09961	0,19574
2463,04297	0,20233
2461,98633	0,20009
2460,92969	0,19932
2459,87109	0,19984
2458,81445	0,20735
2457,75586	0,20106
2456,69922	0,20287
2455,64063	0,1975
2454,58203	0,20721
2453,52344	0,19927
2452,46484	0,20126
2451,40625	0,20693
2450,34766	0,20248
2449,28906	0,19896
2448,23047	0,2059
2447,16992	0,20018
2446,11133	0,20271
2445,05078	0,20158
2443,99023	0,20613
2442,93164	0,20922
2441,87109	0,20772
2440,81055	0,20328
2439,75	0,2104
2438,68945	0,21073
2437,62695	0,20171
2436,56641	0,19691
2435,50586	0,20989
2434,44336	0,20821
2433,38086	0,20854
2432,32031	0,21327
2431,25781	0,20078
2430,19531	0,20349
2429,13281	0,20675
2428,07031	0,19738
2427,00781	0,20943
2425,94531	0,20994
2424,88086	0,20149
2423,81836	0,20603
2422,75391	0,2135
2421,69141	0,19901
2420,62695	0,19806
2419,5625	0,19383
2418,49805	0,2044
2417,43359	0,20436
2416,36914	0,21255
2415,30469	0,19516
2414,24023	0,20207
2413,17578	0,2013
2412,10938	0,19652
2411,04492	0,19758
2409,97852	0,20066
2408,91211	0,20281
2407,84766	0,19329
2406,78125	0,19253
2405,71484	0,18757
2404,64844	0,191
2403,58203	0,19608
2402,51367	0,19422
2401,44727	0,19054
2400,38086	0,19616
2399,3125	0,18264
2398,24609	0,19409
2397,17773	0,19369
2396,10938	0,19129
2395,04102	0,19563
2393,97266	0,18941
2392,9043	0,18792
2391,83594	0,18771
2390,76758	0,18567
2389,69727	0,18619
2388,62891	0,18652
2387,55859	0,1783
2386,49023	0,18191
2385,41992	0,18443
2384,34961	0,17949
2383,2793	0,188
2382,20898	0,18124
2381,13867	0,1903
2380,06836	0,18155
2378,99805	0,18842
2377,92773	0,18421
2376,85547	0,18236
2375,78516	0,17961
2374,71289	0,18521
2373,64063	0,18191
2372,57031	0,18043
2371,49805	0,18221
2370,42578	0,17964
2369,35352	0,18016
2368,28125	0,18085
2367,20703	0,18409
2366,13477	0,17553
2365,06055	0,17913
2363,98828	0,18291
2362,91406	0,18668
2361,8418	0,18611
2360,76758	0,18209
2359,69336	0,17916
2358,61914	0,18094
2357,54492	0,18073
2356,4707	0,17617
2355,39453	0,17035
2354,32031	0,17919
2353,24609	0,17952
2352,16992	0,18366
2351,09375	0,1791
2350,01953	0,1807
2348,94336	0,1832
2347,86719	0,1801
2346,79102	0,1779
2345,71484	0,18185
2344,63867	0,17495
2343,56055	0,17582
2342,48438	0,17886
2341,4082	0,17432
2340,33008	0,18025
2339,25195	0,17408
2338,17578	0,17441
2337,09766	0,17998
2336,01953	0,17489
2334,94141	0,17847
2333,86328	0,18332
2332,78516	0,18112
2331,70508	0,17748
2330,62695	0,17962
2329,54688	0,18427
2328,46875	0,1846
2327,38867	0,18007
2326,30859	0,18238
2325,23047	0,17604
2324,15039	0,18484
2323,07031	0,17959
2321,98828	0,1783
2320,9082	0,17539
2319,82813	0,18058
2318,74805	0,17407
2317,66602	0,17188
2316,58398	0,16825
2315,50391	0,17812
2314,42188	0,17287
2313,33984	0,17716
2312,25781	0,18055
2311,17578	0,1726
2310,09375	0,17383
2309,01172	0,17866
2307,92773	0,17485
2306,8457	0,17572
2305,76172	0,17533
2304,67969	0,17261
2303,5957	0,18228
2302,51172	0,17399
2301,42773	0,17127
2300,3457	0,17788
2299,25977	0,17785
2298,17578	0,18643
2297,0918	0,16721
2296,00781	0,17704
2294,92188	0,18204
2293,83789	0,1777
2292,75195	0,16907
2291,66602	0,17226
2290,58203	0,17403
2289,49609	0,18188
2288,41016	0,16931
2287,32422	0,17358
2286,23633	0,17373
2285,15039	0,17711
2284,06445	0,1717
2282,97656	0,17418
2281,89063	0,17344
2280,80273	0,16947
2279,71484	0,17588
2278,62695	0,17102
2277,53906	0,17475
2276,45117	0,17615
2275,36328	0,17451
2274,27539	0,17449
2273,1875	0,17517
2272,09766	0,17693
2271,00977	0,16832
2269,91992	0,17062
2268,83203	0,16469
2267,74219	0,1736
2266,65234	0,17125
2265,5625	0,17907
2264,47266	0,17262
2263,38281	0,17919
2262,29297	0,16828
2261,20117	0,17431
2260,11133	0,17839
2259,01953	0,16926
2257,92969	0,1728
2256,83789	0,1717
2255,74609	0,17328
2254,6543	0,17111
2253,5625	0,17179
2252,4707	0,1723
2251,37891	0,18029
2250,28711	0,17224
2249,19336	0,1731
2248,10156	0,17379
2247,00781	0,17892
2245,91602	0,17426
2244,82227	0,16533
2243,72852	0,17189
2242,63477	0,17328
2241,54102	0,18179
2240,44727	0,16913
2239,35352	0,17302
2238,25977	0,17512
2237,16406	0,17492
2236,07031	0,18377
2234,97461	0,17646
2233,88086	0,17838
2232,78516	0,17835
2231,68945	0,17619
2230,59375	0,17918
2229,49805	0,17223
2228,40234	0,17663
2227,30469	0,16826
2226,20898	0,17161
2225,11328	0,17885
2224,01563	0,16889
2222,91992	0,17578
2221,82227	0,17451
2220,72461	0,17288
2219,62695	0,17232
2218,5293	0,1707
2217,43164	0,16836
2216,33398	0,16904
2215,23633	0,16618
2214,13672	0,172
2213,03906	0,17888
2211,93945	0,17212
2210,8418	0,17439
2209,74219	0,16905
2208,64258	0,16123
2207,54297	0,17501
2206,44336	0,1725
2205,34375	0,16858
2204,24414	0,1682
2203,14258	0,17242
2202,04297	0,17451
2200,94141	0,16387
2199,8418	0,17056
2198,74023	0,17283
2197,63867	0,17316
2196,53711	0,17348
2195,43555	0,16533
2194,33398	0,17201
2193,23242	0,17145
2192,13086	0,17142
2191,0293	0,17475
2189,92578	0,17154
2188,82422	0,17328
2187,7207	0,17854
2186,61719	0,17516
2185,51367	0,17266
2184,41016	0,16593
2183,30664	0,17313
2182,20313	0,17962
2181,09961	0,16444
2179,99609	0,17269
2178,89063	0,17037
2177,78711	0,1758
2176,68164	0,1726
2175,57813	0,17557
2174,47266	0,17343
2173,36719	0,17569
2172,26172	0,17196
2171,15625	0,17158
2170,05078	0,17261
2168,94336	0,17645
2167,83789	0,17624
2166,73242	0,17463
2165,625	0,17302
2164,51758	0,1649
2163,41211	0,17278
2162,30469	0,17557
2161,19727	0,17185
2160,08984	0,17375
2158,98242	0,16441
2157,875	0,16614
2156,76563	0,17384
2155,6582	0,17504
2154,54883	0,16834
2153,44141	0,17305
2152,33203	0,16653
2151,22266	0,16948
2150,11328	0,17524
2149,00586	0,17399
2147,89453	0,17203
2146,78516	0,16709
2145,67578	0,17144
2144,56641	0,17141
2143,45508	0,17629
2142,3457	0,1689
2141,23438	0,17536
2140,12305	0,16552
2139,01172	0,16952
2137,90234	0,17177
2136,78906	0,17664
2135,67773	0,17101
2134,56641	0,1694
2133,45508	0,16763
2132,3418	0,17215
2131,23047	0,17544
2130,11719	0,16667
2129,00586	0,16926
2127,89258	0,17256
2126,7793	0,17008
2125,66602	0,1711
2124,55273	0,17806
2123,43945	0,16912
2122,32422	0,17468
2121,21094	0,16609
2120,09766	0,16816
2118,98242	0,16517
2117,86719	0,16339
2116,75391	0,17087
2115,63867	0,16997
2114,52344	0,17081
2113,4082	0,16764
2112,29297	0,17442
2111,17578	0,17195
2110,06055	0,17174
2108,94531	0,16945
2107,82813	0,16611
2106,71289	0,17288
2105,5957	0,17058
2104,47852	0,16899
2103,36133	0,17087
2102,24414	0,16179
2101,12695	0,17029
2100,00977	0,17096
2098,89258	0,17076
2097,77344	0,1716
2096,65625	0,17331
2095,53711	0,17311
[truncated: 1,556 more rows]
