# Supplementary material for: Enhancing the mechanical properties and providing bioactive potential for graphene oxide/montmorillonite hybrid dental resin composites
Source: Sci Rep. 2022 Jun 17;12:10259. doi: 10.1038/s41598-022-13766-1 (PMC9205868; doi:10.1038/s41598-022-13766-1)
Supplement: Supplementary file 11 — Supplementary Information 11. [file 41598_2022_13766_MOESM11_ESM.txt]

3999,66016	0,9968
3998,85449	0,9951
3998,04785	1
3997,24121	0,99606
3996,43555	0,99624
3995,62793	0,99265
3994,82129	0,99539
3994,01465	0,99615
3993,20801	0,99642
3992,40039	0,99498
3991,59277	0,99304
3990,78613	0,9948
3989,97852	0,99253
3989,16992	0,99282
3988,36231	0,99199
3987,55469	0,99386
3986,74609	0,9927
3985,93848	0,99298
3985,12988	0,99447
3984,32129	0,99058
3983,51269	0,9924
3982,7041	0,99472
3981,89551	0,99338
3981,08594	0,99066
3980,27734	0,98952
3979,46777	0,98942
3978,6582	0,99551
3977,84863	0,99123
3977,03906	0,98956
3976,22949	0,98845
3975,41894	0,99227
3974,60938	0,98993
3973,79883	0,99013
3972,98926	0,98836
3972,17871	0,99198
3971,36816	0,99188
3970,55664	0,98854
3969,74609	0,98594
3968,93555	0,98802
3968,12402	0,99268
3967,3125	0,99133
3966,50195	0,98768
3965,69043	0,99103
3964,87891	0,99098
3964,06641	0,99073
3963,25488	0,99012
3962,44238	0,98964
3961,63086	0,99072
3960,81836	0,99139
3960,00586	0,98987
3959,19336	0,98866
3958,38086	0,98638
3957,56836	0,98622
3956,75488	0,98734
3955,94238	0,991
3955,12891	0,98686
3954,31543	0,99397
3953,50195	0,98817
3952,68848	0,98766
3951,875	0,98742
3951,06055	0,9896
3950,24707	0,98789
3949,43262	0,98704
3948,61816	0,98761
3947,80469	0,98916
3946,98926	0,98541
3946,17481	0,99173
3945,36035	0,99065
3944,5459	0,98606
3943,73047	0,98675
3942,91504	0,98921
3942,09961	0,98519
3941,28418	0,9849
3940,46875	0,98652
3939,65332	0,98726
3938,83789	0,98955
3938,02148	0,99206
3937,20508	0,98928
3936,38965	0,98709
3935,57324	0,98723
3934,75684	0,98927
3933,93945	0,98665
3933,12305	0,98661
3932,30664	0,98632
3931,48926	0,9865
3930,67188	0,9849
3929,85449	0,98408
3929,03711	0,98848
3928,21973	0,98894
3927,40234	0,98517
3926,58496	0,98855
3925,7666	0,98655
3924,94824	0,98529
3924,12988	0,98829
3923,3125	0,98701
3922,49316	0,98631
3921,67481	0,98515
3920,85644	0,98421
3920,03711	0,98803
3919,21875	0,9845
3918,39941	0,98837
3917,58008	0,98542
3916,76074	0,98291
3915,94141	0,98532
3915,12207	0,98719
3914,30176	0,98474
3913,48242	0,98361
3912,66211	0,98126
3911,8418	0,98837
3911,02148	0,98516
3910,20117	0,98431
3909,38086	0,98346
3908,55957	0,9861
3907,73926	0,98178
3906,91797	0,98218
3906,09668	0,98188
3905,27539	0,98575
3904,4541	0,98061
3903,63281	0,9833
3902,81152	0,98232
3901,98926	0,98162
3901,16797	0,98429
3900,3457	0,97944
3899,52344	0,9826
3898,70117	0,97955
3897,87891	0,97949
3897,05664	0,98116
3896,2334	0,98009
3895,41113	0,98121
3894,58789	0,97838
3893,76465	0,97894
3892,94141	0,97655
3892,11816	0,98062
3891,29492	0,98075
3890,4707	0,976
3889,64746	0,9769
3888,82324	0,97624
3888	0,9774
3887,17578	0,97676
3886,35156	0,97831
3885,52637	0,97793
3884,70215	0,97584
3883,87793	0,97512
3883,05273	0,97783
3882,22754	0,97545
3881,40234	0,97581
3880,57715	0,97354
3879,75195	0,97576
3878,92676	0,97353
3878,10156	0,9767
3877,27539	0,97599
3876,44922	0,97481
3875,62402	0,97726
3874,79785	0,97231
3873,9707	0,9753
3873,14453	0,97605
3872,31836	0,97278
3871,49121	0,97251
3870,66504	0,9746
3869,83789	0,97445
3869,01074	0,97408
3868,18359	0,97469
3867,35644	0,97282
3866,5293	0,97417
3865,70117	0,97077
3864,87305	0,97184
3864,0459	0,96973
3863,21777	0,9718
3862,38965	0,96919
3861,56152	0,97238
3860,73242	0,97004
3859,9043	0,973
3859,07519	0,97032
3858,24707	0,97213
3857,41797	0,97049
3856,58887	0,96839
3855,75977	0,96944
3854,93066	0,96767
3854,10059	0,97219
3853,27148	0,9676
3852,44141	0,96736
3851,61133	0,96808
3850,78125	0,96903
3849,95117	0,96951
3849,12109	0,96886
3848,29102	0,96402
3847,45996	0,96754
3846,62988	0,96814
3845,79883	0,9634
3844,96777	0,96484
3844,13672	0,96387
3843,30566	0,96627
3842,47461	0,96723
3841,64258	0,96672
3840,81152	0,96474
3839,97949	0,96513
3839,14746	0,96478
3838,31543	0,96791
3837,4834	0,96589
3836,65137	0,9637
3835,81836	0,96088
3834,98633	0,9617
3834,15332	0,96079
3833,32031	0,96137
3832,48828	0,96465
3831,6543	0,96359
3830,82129	0,96315
3829,98828	0,96198
3829,1543	0,96497
3828,32129	0,96337
3827,48731	0,96429
3826,65332	0,96824
3825,81934	0,96523
3824,98535	0,96563
3824,15137	0,96244
3823,31641	0,96493
3822,48242	0,96451
3821,64746	0,9624
3820,8125	0,96343
3819,97754	0,96403
3819,14258	0,96368
3818,30762	0,9637
3817,47168	0,96331
3816,63672	0,96421
3815,80078	0,96409
3814,96484	0,9646
3814,12891	0,96227
3813,29297	0,96317
3812,45703	0,96063
3811,62012	0,96328
3810,78418	0,96444
3809,94727	0,96249
3809,11035	0,96286
3808,27344	0,96232
3807,43652	0,96167
3806,59961	0,96442
3805,76269	0,96274
3804,92481	0,96239
3804,08789	0,96363
3803,25	0,96216
3802,41211	0,96327
3801,57422	0,96314
3800,73633	0,96685
3799,89746	0,96127
3799,05957	0,96467
3798,2207	0,96211
3797,38281	0,96252
3796,54394	0,96138
3795,70508	0,96489
3794,86621	0,96261
3794,02637	0,96274
3793,1875	0,96692
3792,34766	0,96517
3791,50879	0,95945
3790,66894	0,96295
3789,8291	0,96366
3788,98926	0,96219
3788,14844	0,96094
3787,30859	0,9622
3786,46875	0,96307
3785,62793	0,9628
3784,78711	0,96243
3783,94629	0,96171
3783,10547	0,96201
3782,26465	0,96374
3781,42285	0,96194
3780,58203	0,96386
3779,74023	0,96255
3778,89844	0,96383
3778,05762	0,96167
3777,21484	0,96215
3776,37305	0,96043
3775,53125	0,95971
3774,68848	0,96375
3773,84668	0,96173
3773,00391	0,96232
3772,16113	0,95977
3771,31836	0,95881
3770,47559	0,96118
3769,63281	0,96039
3768,78906	0,95972
3767,94629	0,95879
3767,10254	0,95895
3766,25879	0,95923
3765,41504	0,95686
3764,57129	0,95819
3763,72656	0,9597
3762,88281	0,9568
3762,03809	0,9603
3761,19434	0,96018
3760,34961	0,95905
3759,50488	0,95937
3758,66016	0,96063
3757,81543	0,95842
3756,96973	0,95986
3756,125	0,95683
3755,2793	0,95867
3754,43359	0,96027
3753,58789	0,95776
3752,74219	0,95603
3751,89648	0,95702
3751,04981	0,95592
3750,2041	0,95568
3749,35742	0,95578
3748,51074	0,95501
3747,66406	0,9555
3746,81738	0,95441
3745,9707	0,95411
3745,12402	0,95575
3744,27637	0,95312
3743,42969	0,95655
3742,58203	0,9539
3741,73438	0,95126
3740,88672	0,95577
3740,03906	0,95425
3739,19043	0,95155
3738,34277	0,95423
3737,49414	0,95497
3736,64551	0,95466
3735,79688	0,9509
3734,94824	0,95258
3734,09961	0,95108
3733,25098	0,95336
3732,40137	0,95171
3731,55273	0,94892
3730,70313	0,94997
3729,85352	0,95015
3729,00391	0,94878
3728,1543	0,94947
3727,30469	0,94284
3726,4541	0,95058
3725,60449	0,95107
3724,75391	0,95004
3723,90332	0,95055
3723,05273	0,94634
3722,20215	0,94688
3721,35059	0,94848
3720,5	0,94802
3719,64844	0,94678
3718,79785	0,94762
3717,94629	0,94868
3717,09473	0,94774
3716,24316	0,9462
3715,39063	0,94861
3714,53906	0,94698
3713,68652	0,94611
3712,83496	0,94045
3711,98242	0,94577
3711,12988	0,94332
3710,27734	0,94641
3709,42481	0,94317
3708,57129	0,94382
3707,71875	0,94093
3706,86523	0,94265
3706,01172	0,94255
3705,1582	0,94393
3704,30469	0,94656
3703,45117	0,94382
3702,59668	0,94396
3701,74316	0,9404
3700,88867	0,94557
3700,03418	0,94317
3699,17969	0,94082
3698,32519	0,9415
3697,4707	0,94021
3696,61621	0,94436
3695,76074	0,94212
3694,90527	0,94326
3694,05078	0,94169
3693,19531	0,94298
3692,33984	0,93928
3691,4834	0,9393
3690,62793	0,94279
3689,77148	0,94292
3688,91602	0,9446
3688,05957	0,9407
3687,20313	0,93815
3686,34668	0,94102
3685,49023	0,94183
3684,63281	0,94052
3683,77637	0,93828
3682,91894	0,93956
3682,06152	0,94289
3681,2041	0,94165
3680,34668	0,9381
3679,48926	0,93931
3678,63184	0,93857
3677,77344	0,94014
3676,91602	0,94098
3676,05762	0,93956
3675,19922	0,94037
3674,34082	0,93701
3673,48242	0,9387
3672,62305	0,94183
3671,76465	0,94067
3670,90527	0,94177
3670,0459	0,93993
3669,18652	0,93991
3668,32715	0,94062
3667,46777	0,94031
3666,6084	0,94027
3665,74805	0,9395
3664,88867	0,94032
3664,02832	0,93814
3663,16797	0,9408
3662,30762	0,93889
3661,44727	0,93689
3660,58594	0,93928
3659,72559	0,93866
3658,86426	0,93875
3658,00293	0,93977
3657,14258	0,94107
3656,28125	0,93953
3655,41894	0,93783
3654,55762	0,94157
3653,69531	0,93858
3652,83398	0,93865
3651,97168	0,94006
3651,10938	0,93953
3650,24707	0,94056
3649,38477	0,93917
3648,52246	0,93858
3647,65918	0,93776
3646,7959	0,94028
3645,93359	0,94027
3645,07031	0,93639
3644,20703	0,93799
3643,34375	0,93879
3642,47949	0,9398
3641,61621	0,93797
3640,75195	0,94012
3639,88769	0,93863
3639,02344	0,93688
3638,15918	0,93781
3637,29492	0,93792
3636,43066	0,93892
3635,56543	0,9376
3634,70117	0,93895
3633,83594	0,93723
3632,9707	0,93767
3632,10547	0,93643
3631,24023	0,93713
3630,37402	0,93778
3629,50879	0,93912
3628,64258	0,93717
3627,77637	0,93863
3626,91113	0,93862
3626,04394	0,93852
3625,17773	0,93707
3624,31152	0,93692
3623,44434	0,9371
3622,57813	0,93678
3621,71094	0,93629
3620,84375	0,93717
3619,97656	0,93835
3619,10938	0,93854
3618,24121	0,93601
3617,37402	0,93596
3616,50586	0,93425
3615,63867	0,93437
3614,77051	0,9388
3613,90234	0,93355
3613,0332	0,93621
3612,16504	0,93265
3611,2959	0,93481
3610,42773	0,93371
3609,55859	0,933
3608,68945	0,93328
3607,82031	0,93612
3606,95117	0,93117
3606,08106	0,93281
3605,21191	0,93229
3604,3418	0,93391
3603,47168	0,93117
3602,60156	0,93095
3601,73144	0,93283
3600,86133	0,93082
3599,99121	0,93464
3599,12012	0,93051
3598,25	0,93037
3597,37891	0,93156
3596,50781	0,93257
3595,63672	0,93461
3594,76465	0,92829
3593,89356	0,92758
3593,02246	0,93361
3592,15039	0,93209
3591,27832	0,93263
3590,40625	0,93261
3589,53418	0,92805
3588,66211	0,92738
3587,78906	0,92992
3586,91699	0,93224
3586,04394	0,92955
3585,1709	0,92964
3584,29785	0,92786
3583,42481	0,93094
3582,55176	0,92727
3581,67871	0,92833
3580,80469	0,92873
3579,93066	0,92769
3579,05664	0,92751
3578,18262	0,92662
3577,30859	0,92434
3576,43457	0,92634
3575,56055	0,92586
3574,68555	0,92719
3573,81055	0,92757
3572,93555	0,9266
3572,06055	0,92862
3571,18555	0,92894
3570,31055	0,92594
3569,43555	0,92668
3568,55957	0,92837
3567,68359	0,92559
3566,80762	0,926
3565,93164	0,92658
3565,05566	0,92978
3564,17969	0,9256
3563,30273	0,92564
3562,42676	0,92424
3561,54981	0,92601
3560,67285	0,92439
3559,7959	0,92681
3558,91894	0,92676
3558,04199	0,92403
3557,16406	0,92606
3556,28711	0,92524
3555,40918	0,92434
3554,53125	0,92461
3553,65332	0,92449
3552,77539	0,92535
3551,89648	0,9251
3551,01856	0,92468
3550,13965	0,92689
3549,26074	0,92357
3548,38184	0,92313
3547,50293	0,92632
3546,62402	0,92168
3545,74512	0,92611
3544,86523	0,92475
3543,98633	0,9242
3543,10644	0,92238
3542,22656	0,92268
3541,34668	0,92232
3540,4668	0,92203
3539,58594	0,92348
3538,70606	0,92164
3537,82519	0,92336
3536,94434	0,92479
3536,06348	0,92162
3535,18262	0,92383
3534,30176	0,92392
3533,41992	0,92372
3532,53906	0,92262
3531,65723	0,92467
3530,77539	0,92398
3529,89356	0,92396
3529,01172	0,92326
3528,12988	0,92413
3527,24707	0,92287
3526,36523	0,92353
3525,48242	0,92424
3524,59961	0,91973
3523,7168	0,92408
3522,83398	0,92025
3521,95117	0,92209
3521,06738	0,92251
3520,18457	0,92182
3519,30078	0,92354
3518,41699	0,92191
3517,5332	0,9232
3516,64941	0,92113
3515,76465	0,9217
3514,88086	0,92171
3513,99609	0,92326
3513,11231	0,92469
3512,22754	0,92305
3511,34277	0,92352
3510,45703	0,92054
3509,57227	0,91993
3508,68652	0,92488
3507,80176	0,92187
3506,91602	0,92481
3506,03027	0,92322
3505,14453	0,92283
3504,25879	0,92454
3503,37207	0,9223
3502,48633	0,92304
3501,59961	0,92249
3500,71289	0,91915
3499,82617	0,92139
3498,93945	0,91909
3498,05273	0,91827
3497,16504	0,92426
3496,27832	0,92236
3495,39063	0,92157
3494,50293	0,91998
3493,61523	0,92291
3492,72754	0,924
3491,83984	0,92122
3490,95117	0,92077
3490,06348	0,92231
3489,17481	0,91981
3488,28613	0,91976
3487,39746	0,92209
3486,50879	0,92058
3485,62012	0,92037
3484,73047	0,92025
3483,84082	0,92115
3482,95215	0,92028
3482,0625	0,91875
3481,17285	0,9194
3480,28223	0,92174
3479,39258	0,92027
3478,50195	0,92169
3477,61231	0,91977
3476,72168	0,91891
3475,83106	0,9162
3474,94043	0,92316
3474,04981	0,92071
3473,1582	0,91749
3472,26758	0,91774
3471,37598	0,92128
3470,48438	0,91548
3469,59277	0,92092
3468,70117	0,91976
3467,80957	0,91772
3466,91699	0,92016
3466,02539	0,91977
3465,13281	0,91694
3464,24023	0,91804
3463,34766	0,91569
3462,45508	0,91875
3461,56152	0,919
3460,66894	0,91573
3459,77539	0,91824
3458,88281	0,91524
3457,98926	0,91748
3457,0957	0,92036
3456,20117	0,9149
3455,30762	0,91471
3454,41309	0,91395
3453,51953	0,91872
3452,625	0,91654
3451,73047	0,91894
3450,83594	0,92068
3449,94141	0,91525
3449,0459	0,91536
3448,15137	0,91426
3447,25586	0,91748
3446,36035	0,91352
3445,46484	0,91354
3444,56934	0,91588
3443,67383	0,91382
3442,77734	0,91554
3441,88184	0,91409
3440,98535	0,91497
3440,08887	0,91594
3439,19238	0,91405
3438,2959	0,91333
3437,39844	0,9146
3436,50195	0,91558
3435,60449	0,91554
3434,70703	0,90954
3433,80957	0,91368
3432,91211	0,91509
3432,01465	0,91486
3431,11719	0,91425
3430,21875	0,91728
3429,32129	0,91254
3428,42285	0,9109
3427,52441	0,91283
3426,62598	0,91688
3425,72656	0,91515
3424,82813	0,91166
3423,92871	0,91033
3423,03027	0,91269
3422,13086	0,91529
3421,23144	0,91539
3420,33106	0,91294
3419,43164	0,91668
3418,53223	0,91637
3417,63184	0,91518
3416,73144	0,91211
3415,83106	0,91427
3414,93066	0,91139
3414,03027	0,91068
3413,12988	0,9119
3412,22852	0,91307
3411,32715	0,91118
3410,42676	0,91246
3409,52539	0,91204
3408,62305	0,91564
3407,72168	0,91441
3406,82031	0,91235
3405,91797	0,9144
3405,01563	0,91378
3404,11426	0,91272
3403,21191	0,90992
3402,30859	0,91224
3401,40625	0,91186
3400,50391	0,91293
3399,60059	0,91252
3398,69727	0,91166
3397,79394	0,91344
3396,89063	0,91184
3395,98731	0,91183
3395,08398	0,91377
3394,17969	0,91767
3393,27539	0,91006
3392,37207	0,91426
3391,46777	0,91623
3390,5625	0,91724
3389,6582	0,9157
3388,75391	0,91347
3387,84863	0,91156
3386,94336	0,91022
3386,03906	0,90963
3385,13281	0,91057
3384,22754	0,91309
3383,32227	0,91278
3382,41602	0,91493
3381,51074	0,91287
3380,60449	0,91129
3379,69824	0,91013
3378,79199	0,91294
3377,88574	0,90833
3376,97852	0,91265
3376,07227	0,91174
3375,16504	0,91363
3374,25781	0,91347
3373,35059	0,91112
3372,44336	0,91293
3371,53613	0,91592
3370,62793	0,91345
3369,7207	0,91111
3368,8125	0,90954
3367,9043	0,91276
3366,99609	0,9121
3366,08789	0,91063
3365,17969	0,90989
3364,27051	0,9112
3363,36133	0,91338
3362,45313	0,91305
3361,54394	0,91116
3360,63477	0,91048
3359,72461	0,91078
3358,81543	0,90997
3357,90527	0,91256
3356,99609	0,90898
3356,08594	0,9111
3355,17578	0,91025
3354,26563	0,91263
3353,35449	0,91168
3352,44434	0,90847
3351,5332	0,90938
3350,62207	0,90853
3349,71191	0,9126
3348,79981	0,90929
3347,88867	0,90779
3346,97754	0,91158
3346,06543	0,90686
3345,1543	0,90448
3344,24219	0,91051
3343,33008	0,90716
3342,41797	0,90686
3341,50488	0,90893
3340,59277	0,90534
3339,67969	0,90788
3338,76758	0,90859
3337,85449	0,90883
3336,94141	0,90949
3336,02734	0,90595
3335,11426	0,90443
3334,20117	0,90823
3333,28711	0,90786
3332,37305	0,90373
3331,45898	0,90567
3330,54492	0,90702
3329,63086	0,90643
3328,71582	0,90723
3327,80176	0,90304
3326,88672	0,90513
3325,97168	0,90675
3325,05664	0,90152
3324,1416	0,9044
3323,22656	0,90268
3322,31055	0,90172
3321,39453	0,90261
3320,47949	0,90423
3319,56348	0,90246
3318,64746	0,90285
3317,73047	0,90111
3316,81445	0,90296
3315,89746	0,90276
3314,98144	0,8997
3314,06445	0,90308
3313,14746	0,90048
3312,23047	0,89837
3311,3125	0,90126
3310,39551	0,90227
3309,47754	0,90098
3308,55957	0,90027
3307,64258	0,89857
3306,72363	0,90047
3305,80566	0,90041
3304,88769	0,90116
3303,96875	0,89986
3303,05078	0,89822
3302,13184	0,90001
3301,21289	0,89828
3300,29394	0,90077
3299,37402	0,90127
3298,45508	0,89683
3297,53516	0,8954
3296,61523	0,89735
3295,69629	0,89629
3294,77539	0,89927
3293,85547	0,89745
3292,93555	0,89884
3292,01465	0,89856
3291,09473	0,8943
3290,17383	0,89854
3289,25293	0,89553
3288,33203	0,89607
3287,41016	0,89872
3286,48926	0,89543
3285,56738	0,8962
3284,64648	0,89419
3283,72461	0,8952
3282,80273	0,89581
3281,87988	0,89715
3280,95801	0,89501
3280,03516	0,89799
3279,11328	0,89435
3278,19043	0,8952
3277,26758	0,89491
3276,34473	0,89465
3275,4209	0,89583
3274,49805	0,89678
3273,57422	0,89651
3272,65137	0,89339
3271,72754	0,89667
3270,80371	0,89839
3269,87891	0,89751
3268,95508	0,89439
3268,03125	0,89601
3267,10644	0,89326
3266,18164	0,89322
3265,25684	0,89723
3264,33203	0,89331
3263,40723	0,89636
3262,48144	0,89377
3261,55664	0,89776
3260,63086	0,8956
3259,70508	0,89293
3258,7793	0,89806
3257,85352	0,89897
3256,92676	0,89725
3256,00098	0,89701
3255,07422	0,89868
3254,14746	0,89633
3253,2207	0,89657
3252,29394	0,89775
3251,36719	0,89612
3250,43945	0,89761
3249,51269	0,89793
3248,58496	0,89726
3247,65723	0,89907
3246,72949	0,9001
3245,80078	0,90089
3244,87305	0,90132
3243,94531	0,90092
3243,0166	0,90172
3242,08789	0,90268
3241,15918	0,90299
3240,23047	0,90469
3239,30078	0,90447
3238,37207	0,90546
3237,44238	0,90354
3236,51367	0,9048
3235,58398	0,90637
3234,6543	0,90566
3233,72363	0,90848
3232,79394	0,90378
3231,86328	0,9058
3230,93359	0,90775
3230,00293	0,90689
3229,07227	0,90672
3228,1416	0,9049
3227,20996	0,90596
3226,2793	0,90446
3225,34766	0,90043
3224,41602	0,9038
3223,48438	0,90156
3222,55273	0,90327
3221,62109	0,90464
3220,68848	0,90241
3219,75684	0,90107
3218,82422	0,89936
3217,8916	0,9002
3216,95898	0,90296
3216,02637	0,90075
3215,09375	0,90252
3214,16016	0,89916
3213,22656	0,89921
3212,29394	0,89783
3211,36035	0,8986
3210,42578	0,89591
3209,49219	0,89519
3208,55859	0,89589
3207,62402	0,89754
3206,68945	0,89686
3205,75488	0,89306
3204,82031	0,89536
3203,88574	0,89394
3202,95117	0,89639
3202,01563	0,89472
3201,08008	0,89447
3200,14551	0,89851
3199,20996	0,89603
3198,27344	0,89447
3197,33789	0,89732
3196,40234	0,89676
3195,46582	0,89608
3194,5293	0,89871
3193,59277	0,89822
3192,65625	0,89618
3191,71973	0,89535
3190,78223	0,89555
3189,8457	0,89446
3188,9082	0,89125
3187,9707	0,89478
3187,0332	0,89684
3186,0957	0,89481
3185,1582	0,89276
3184,21973	0,89234
3183,28125	0,89322
3182,34375	0,89458
3181,40527	0,89283
3180,46582	0,89429
3179,52734	0,89461
3178,58887	0,8949
3177,64941	0,89391
3176,70996	0,89619
3175,77051	0,89492
3174,83106	0,89743
3173,8916	0,89804
3172,95215	0,89568
3172,01172	0,89379
3171,07129	0,89401
3170,13184	0,89319
3169,19141	0,89282
3168,25	0,89438
3167,30957	0,89841
3166,36816	0,89331
3165,42773	0,89564
3164,48633	0,89526
3163,54492	0,89378
3162,60352	0,89192
3161,66211	0,89362
3160,71973	0,89522
3159,77832	0,89617
3158,83594	0,89444
3157,89356	0,89455
3156,95117	0,89433
3156,00879	0,89372
3155,06543	0,89634
3154,12305	0,89213
3153,17969	0,89578
3152,23633	0,89359
3151,29297	0,89494
3150,34961	0,89372
3149,40625	0,8963
3148,46191	0,89458
3147,51758	0,89638
3146,57422	0,89266
3145,62988	0,89413
3144,68555	0,89439
3143,74023	0,89491
3142,7959	0,89397
3141,85059	0,89419
3140,90527	0,89138
3139,96094	0,89296
3139,01465	0,89333
3138,06934	0,89336
3137,12402	0,89101
3136,17773	0,89386
3135,23242	0,89103
3134,28613	0,89094
3133,33984	0,89203
3132,39356	0,89385
3131,44629	0,8951
3130,5	0,89358
3129,55273	0,89484
3128,60547	0,89101
3127,6582	0,89191
3126,71094	0,89242
3125,76367	0,89396
3124,81543	0,89284
3123,86816	0,89339
3122,91992	0,89185
3121,97168	0,89119
3121,02344	0,89185
3120,07519	0,89108
3119,12598	0,8924
3118,17773	0,89198
3117,22852	0,89141
3116,2793	0,89088
3115,33008	0,89125
3114,38086	0,89161
3113,43164	0,89204
3112,48144	0,8901
3111,53125	0,89096
3110,58203	0,89187
3109,63184	0,89015
3108,68066	0,89172
3107,73047	0,89443
3106,78027	0,88927
3105,8291	0,89193
3104,87793	0,8892
3103,92676	0,88693
3102,97559	0,88884
3102,02441	0,88879
3101,07324	0,88782
3100,12109	0,88831
3099,16894	0,89113
3098,2168	0,89047
3097,26465	0,89024
3096,3125	0,89188
3095,36035	0,88939
3094,40723	0,89035
3093,4541	0,89003
3092,50195	0,88845
3091,54883	0,8892
3090,59473	0,88906
3089,6416	0,88682
3088,68848	0,89238
3087,73438	0,89048
3086,78027	0,89197
3085,82617	0,88808
3084,87207	0,88538
3083,91797	0,88947
3082,96289	0,88906
3082,00879	0,88762
3081,05371	0,88969
3080,09863	0,88633
3079,14356	0,88722
3078,18848	0,8882
3077,23242	0,88599
3076,27734	0,88802
3075,32129	0,88803
3074,36523	0,88784
3073,40918	0,88425
3072,45313	0,88561
3071,49609	0,88714
3070,54004	0,88722
3069,58301	0,8846
3068,62598	0,88408
3067,66894	0,88468
3066,71191	0,88732
3065,75488	0,88128
3064,79688	0,8848
3063,83984	0,88638
3062,88184	0,88631
3061,92383	0,88354
3060,96582	0,88454
3060,00684	0,88246
3059,04883	0,88364
3058,08984	0,88169
3057,13184	0,88235
3056,17285	0,88544
3055,21289	0,88486
3054,25391	0,88333
3053,29492	0,88342
3052,33496	0,88316
3051,375	0,88196
3050,41602	0,88352
3049,45508	0,88309
3048,49609	0,88139
3047,53516	0,88394
3046,57422	0,88324
3045,61328	0,88533
3044,65234	0,88306
3043,69141	0,88004
3042,73047	0,88094
3041,76953	0,88177
3040,80859	0,8823
3039,8457	0,88234
3038,88477	0,88169
3037,92383	0,8791
3036,96094	0,88171
3035,99805	0,88191
3035,03711	0,88149
3034,07422	0,88431
3033,11133	0,88452
3032,14844	0,88035
3031,18555	0,88237
3030,22266	0,88283
3029,25781	0,88285
3028,29492	0,88494
3027,33203	0,88109
3026,36719	0,88235
3025,4043	0,87922
3024,43945	0,87946
3023,47461	0,88185
3022,51172	0,88054
3021,54688	0,8833
3020,58203	0,88144
3019,61719	0,88058
3018,65234	0,88269
3017,68555	0,88272
3016,7207	0,88263
3015,75586	0,88347
3014,78906	0,88451
3013,82422	0,88309
3012,85742	0,88319
3011,89258	0,88068
3010,92578	0,88269
3009,95898	0,881
3008,99219	0,88058
3008,02539	0,88203
3007,05859	0,88017
3006,0918	0,88464
3005,12305	0,88336
3004,15625	0,88608
3003,18945	0,88167
3002,2207	0,88212
3001,25391	0,88316
3000,28516	0,88355
2999,31641	0,88401
2998,34766	0,87926
2997,38086	0,88375
2996,41211	0,88412
2995,44336	0,88333
2994,47266	0,88332
2993,50391	0,88445
2992,53516	0,8847
2991,56445	0,88466
2990,5957	0,88521
2989,625	0,88625
2988,65625	0,88163
2987,68555	0,88349
2986,71484	0,88445
2985,74414	0,8875
2984,77344	0,88717
2983,80273	0,88611
2982,83203	0,88395
2981,86133	0,88692
2980,89063	0,88512
2979,91797	0,88441
2978,94727	0,88493
2977,97461	0,88633
2977,00391	0,88629
2976,03125	0,88706
2975,05859	0,88517
2974,08789	0,8896
2973,11523	0,88601
2972,14258	0,88631
2971,16797	0,88508
2970,19531	0,88894
2969,22266	0,88632
2968,25	0,88542
2967,27539	0,88742
2966,30273	0,88973
2965,32813	0,88727
2964,35352	0,88599
2963,38086	0,88945
2962,40625	0,88493
2961,43164	0,88537
2960,45703	0,88303
2959,48242	0,88927
2958,50781	0,88898
2957,53125	0,88873
2956,55664	0,88632
2955,58203	0,8855
2954,60547	0,88842
2953,63086	0,8882
2952,6543	0,88993
2951,67773	0,88876
2950,70117	0,8875
2949,72656	0,89006
2948,75	0,8868
2947,77344	0,88556
2946,79492	0,88559
2945,81836	0,8887
2944,8418	0,88661
2943,86328	0,88831
2942,88672	0,88933
2941,9082	0,88638
2940,93164	0,8867
2939,95313	0,88528
2938,97461	0,88779
2937,99609	0,88462
2937,01758	0,88517
2936,03906	0,88685
2935,06055	0,88666
2934,08203	0,88654
2933,10352	0,88486
2932,12305	0,88407
2931,14453	0,88654
2930,16406	0,88428
2929,18555	0,88287
2928,20508	0,88292
2927,22461	0,88469
2926,24414	0,88359
2925,26367	0,88488
2924,2832	0,88489
2923,30273	0,88321
2922,32227	0,88404
2921,3418	0,88033
2920,35938	0,88091
2919,37891	0,88372
2918,39648	0,88363
2917,41602	0,879
2916,43359	0,88184
2915,45117	0,88065
2914,46875	0,88211
2913,48633	0,88124
2912,50391	0,87909
2911,52148	0,87911
2910,53906	0,88229
2909,55664	0,88267
2908,57227	0,88242
2907,58984	0,88011
2906,60547	0,8768
2905,62305	0,87658
2904,63867	0,87871
2903,6543	0,87721
2902,67188	0,87763
2901,6875	0,87623
2900,70313	0,87603
2899,7168	0,87787
2898,73242	0,8762
2897,74805	0,87818
2896,76367	0,87812
2895,77734	0,87944
2894,79297	0,87613
2893,80664	0,87557
2892,82031	0,87813
2891,83594	0,87323
2890,84961	0,8748
2889,86328	0,8753
2888,87695	0,87057
2887,89063	0,8727
2886,9043	0,87569
2885,91602	0,87479
2884,92969	0,87313
2883,94141	0,87155
2882,95508	0,87428
2881,9668	0,87226
2880,98047	0,87253
2879,99219	0,8747
2879,00391	0,87164
2878,01563	0,87175
2877,02734	0,87042
2876,03906	0,87403
2875,05078	0,87214
2874,0625	0,87034
2873,07227	0,87154
2872,08398	0,87232
2871,09375	0,86886
2870,10547	0,87447
2869,11523	0,87153
2868,125	0,86832
2867,13477	0,86924
2866,14453	0,87037
2865,1543	0,86982
2864,16406	0,86595
2863,17383	0,86979
2862,18359	0,87118
2861,19336	0,86806
2860,20117	0,87061
2859,21094	0,86623
2858,21875	0,86999
2857,22656	0,87143
2856,23633	0,86962
2855,24414	0,86956
2854,25195	0,86902
2853,25977	0,86903
2852,26758	0,8699
2851,27344	0,86886
2850,28125	0,87111
2849,28906	0,86802
2848,29492	0,86884
2847,30273	0,86757
2846,30859	0,86942
2845,31641	0,86988
2844,32227	0,8693
2843,32813	0,87117
2842,33398	0,86444
2841,33984	0,86831
2840,3457	0,86894
2839,35156	0,8656
2838,35547	0,86721
2837,36133	0,86709
2836,36719	0,86807
2835,37109	0,86836
2834,37695	0,86617
2833,38086	0,86773
2832,38477	0,86795
2831,38867	0,86568
2830,39258	0,86472
2829,39648	0,86461
2828,40039	0,86723
2827,4043	0,86549
2826,4082	0,86734
2825,41016	0,86477
2824,41406	0,86513
2823,41602	0,86588
2822,41992	0,86763
2821,42188	0,86522
2820,42383	0,86775
2819,42578	0,86498
2818,42773	0,86533
2817,42969	0,86641
2816,43164	0,86556
2815,43359	0,86669
2814,43555	0,86357
2813,43555	0,86458
2812,4375	0,86616
2811,4375	0,86423
2810,43945	0,86755
2809,43945	0,8664
2808,43945	0,8656
2807,43945	0,86706
2806,43945	0,86786
2805,43945	0,86392
2804,43945	0,86768
2803,43945	0,86531
2802,43945	0,86614
2801,4375	0,86878
2800,4375	0,86743
2799,43555	0,86552
2798,43555	0,8662
2797,43359	0,86689
2796,43164	0,86527
2795,42969	0,867
2794,42773	0,8644
2793,42578	0,86615
2792,42383	0,86703
2791,42188	0,86634
2790,41797	0,86734
2789,41602	0,86625
2788,41406	0,8663
2787,41016	0,86843
2786,40625	0,86751
2785,4043	0,86819
2784,40039	0,86789
2783,39648	0,86958
2782,39258	0,86744
2781,38867	0,86789
2780,38477	0,86729
2779,37891	0,87021
2778,375	0,86623
2777,37109	0,86869
2776,36523	0,87122
2775,36133	0,86722
2774,35547	0,8672
2773,34961	0,87463
2772,34375	0,86871
2771,33789	0,87185
2770,33203	0,87148
2769,32617	0,87187
2768,32031	0,87572
2767,31445	0,87201
2766,30664	0,87505
2765,30078	0,87584
2764,29492	0,87718
2763,28711	0,87933
2762,2793	0,87655
2761,27148	0,8766
2760,26563	0,87756
2759,25781	0,87765
2758,25	0,88016
2757,24023	0,88051
2756,23242	0,88073
2755,22461	0,88167
2754,2168	0,8865
2753,20703	0,8856
2752,19922	0,88477
2751,18945	0,88781
2750,17969	0,89022
2749,16992	0,88966
2748,16211	0,89298
2747,15234	0,89379
2746,14258	0,89487
2745,13086	0,89524
2744,12109	0,89979
2743,11133	0,90475
2742,09961	0,9034
2741,08984	0,90804
2740,07813	0,90659
2739,06836	0,91017
2738,05664	0,91028
2737,04492	0,91504
2736,0332	0,91619
2735,02148	0,91648
2734,00977	0,92129
2732,99805	0,92164
2731,98633	0,9246
2730,97266	0,92648
2729,96094	0,92896
2728,94922	0,92597
2727,93555	0,93464
2726,92188	0,93548
2725,91016	0,93477
2724,89648	0,93793
2723,88281	0,93897
2722,86914	0,94062
2721,85547	0,94273
2720,83984	0,94225
2719,82617	0,94425
2718,8125	0,94994
2717,79688	0,94809
2716,7832	0,95025
2715,76758	0,95008
2714,75195	0,95085
2713,73828	0,95119
2712,72266	0,9521
2711,70703	0,95269
2710,69141	0,95174
2709,67578	0,95045
2708,6582	0,95293
2707,64258	0,95328
2706,62695	0,94924
2705,60938	0,94998
2704,59375	0,95152
2703,57617	0,94855
2702,55859	0,94962
2701,54102	0,9503
2700,52539	0,94858
2699,50781	0,94511
2698,48828	0,94914
2697,4707	0,94573
2696,45313	0,94702
2695,43555	0,94283
2694,41602	0,94407
2693,39844	0,94564
2692,37891	0,94282
2691,35938	0,94394
2690,3418	0,9424
2689,32227	0,941
2688,30273	0,94019
2687,2832	0,93651
2686,26367	0,93648
2685,24414	0,9353
2684,22266	0,93351
2683,20313	0,93046
2682,18164	0,93441
2681,16211	0,93015
2680,14063	0,92729
2679,11914	0,92184
2678,09961	0,92306
2677,07813	0,91879
2676,05664	0,91905
2675,03516	0,91709
2674,01367	0,91435
2672,99023	0,91139
2671,96875	0,91039
2670,94727	0,905
2669,92383	0,90533
2668,90039	0,90719
2667,87891	0,90418
2666,85547	0,90001
2665,83203	0,89967
2664,80859	0,89904
2663,78516	0,89453
2662,76172	0,89052
2661,73828	0,89362
2660,71484	0,88839
2659,68945	0,88886
2658,66602	0,88547
2657,64063	0,88413
2656,61719	0,88016
2655,5918	0,88037
2654,56641	0,88025
2653,54102	0,87771
2652,51563	0,87691
2651,49023	0,87178
2650,46484	0,87389
2649,43945	0,87024
2648,41211	0,87088
2647,38672	0,87079
2646,36133	0,8682
2645,33398	0,86706
2644,30664	0,86852
2643,28125	0,86445
2642,25391	0,86412
2641,22656	0,86433
2640,19922	0,86148
2639,17188	0,86088
2638,14258	0,8577
2637,11523	0,85997
2636,08789	0,85685
2635,05859	0,85634
2634,03125	0,85546
2633,00195	0,85519
2631,97266	0,85548
2630,94531	0,85262
2629,91602	0,85203
2628,88672	0,8486
2627,85742	0,84695
2626,82813	0,84899
2625,79688	0,84756
2624,76758	0,84873
2623,73828	0,84831
2622,70703	0,84942
2621,67578	0,84788
2620,64648	0,84742
2619,61523	0,84369
2618,58398	0,84541
2617,55273	0,84471
2616,52148	0,84337
2615,49023	0,8408
2614,45898	0,84227
2613,42773	0,84385
2612,39453	0,83899
2611,36328	0,83914
2610,33008	0,83885
2609,29883	0,84098
2608,26563	0,84037
2607,23242	0,83825
2606,19922	0,8378
2605,16602	0,83825
2604,13281	0,83718
2603,09961	0,83734
2602,06641	0,83735
2601,03125	0,83566
2599,99805	0,83639
2598,96289	0,83388
2597,92969	0,8348
2596,89453	0,83501
2595,85938	0,83169
2594,82422	0,83477
2593,78906	0,83349
2592,75391	0,83552
2591,71875	0,82987
2590,68359	0,83125
2589,64844	0,83141
2588,61133	0,8348
2587,57617	0,82965
2586,53906	0,83291
2585,50391	0,82819
2584,4668	0,83039
2583,42969	0,82959
2582,39258	0,83421
2581,35547	0,82959
2580,31836	0,82899
2579,28125	0,82909
2578,24414	0,82846
2577,20508	0,82991
2576,16797	0,82732
2575,12891	0,82988
2574,0918	0,82877
2573,05273	0,82884
2572,01367	0,82468
2570,97461	0,82685
2569,93555	0,82762
2568,89648	0,82441
2567,85742	0,825
2566,81836	0,82666
2565,77734	0,8281
2564,73828	0,8269
2563,69727	0,82472
2562,6582	0,82554
2561,61719	0,82453
2560,57617	0,82396
2559,53516	0,82317
2558,49609	0,82445
2557,45313	0,82155
2556,41211	0,82066
2555,37109	0,825
2554,33008	0,82199
2553,28711	0,82227
2552,24609	0,82025
2551,20313	0,82217
2550,16211	0,81707
2549,11914	0,82235
2548,07617	0,82115
2547,0332	0,82037
2545,99023	0,82068
2544,94727	0,81822
2543,9043	0,81803
2542,86133	0,81778
2541,81641	0,81984
2540,77344	0,82007
2539,72852	0,81503
2538,68555	0,81788
2537,64063	0,81828
2536,5957	0,81823
2535,55078	0,81659
2534,50586	0,81509
2533,46094	0,81518
2532,41602	0,81399
2531,37109	0,81569
2530,32422	0,81704
2529,2793	0,81289
2528,23242	0,81524
2527,1875	0,81115
2526,14063	0,81434
2525,09375	0,81406
2524,04688	0,81453
2523	0,8148
2521,95313	0,81153
2520,90625	0,81217
2519,85938	0,81169
2518,8125	0,81101
2517,76367	0,81275
2516,7168	0,81092
2515,66797	0,81259
2514,61914	0,81201
2513,57227	0,81154
2512,52344	0,80931
2511,47461	0,81132
2510,42578	0,80739
2509,37695	0,80952
2508,32617	0,80775
2507,27734	0,80748
2506,22852	0,81096
2505,17773	0,81096
2504,12891	0,80886
2503,07813	0,81178
2502,02734	0,81031
2500,97656	0,80955
2499,92578	0,80896
2498,875	0,80878
2497,82422	0,80945
2496,77344	0,8085
2495,72266	0,80691
2494,66992	0,8074
2493,61914	0,8075
2492,56641	0,80635
2491,51563	0,80625
2490,46289	0,80803
2489,41016	0,80486
2488,35742	0,80482
2487,30469	0,80891
2486,25195	0,80538
2485,19922	0,80526
2484,14648	0,80594
2483,0918	0,80728
2482,03906	0,80386
2480,98438	0,80543
2479,93164	0,80674
2478,87695	0,80619
2477,82227	0,80486
2476,76758	0,806
2475,71289	0,80584
2474,6582	0,80389
2473,60352	0,80304
2472,54883	0,80321
2471,49219	0,80334
2470,4375	0,80646
2469,38086	0,80532
2468,32617	0,80408
2467,26953	0,80538
2466,21289	0,80303
2465,15625	0,80339
2464,09961	0,80397
2463,04297	0,80494
2461,98633	0,80341
2460,92969	0,80202
2459,87109	0,80267
2458,81445	0,80249
2457,75586	0,80497
2456,69922	0,80304
2455,64063	0,8012
2454,58203	0,8014
2453,52344	0,80299
2452,46484	0,80207
2451,40625	0,80407
2450,34766	0,8045
2449,28906	0,80096
2448,23047	0,80191
2447,16992	0,80151
2446,11133	0,79995
2445,05078	0,8004
2443,99023	0,79971
2442,93164	0,79947
2441,87109	0,79921
2440,81055	0,80007
2439,75	0,79885
2438,68945	0,79815
2437,62695	0,79658
2436,56641	0,79845
2435,50586	0,79763
2434,44336	0,7991
2433,38086	0,79684
2432,32031	0,79348
2431,25781	0,79732
2430,19531	0,79511
2429,13281	0,79645
2428,07031	0,79627
2427,00781	0,79401
2425,94531	0,79256
2424,88086	0,79203
2423,81836	0,79027
2422,75391	0,79115
2421,69141	0,79255
2420,62695	0,79051
2419,5625	0,79064
2418,49805	0,79007
2417,43359	0,78991
2416,36914	0,79042
2415,30469	0,78625
2414,24023	0,78876
2413,17578	0,78458
2412,10938	0,78525
2411,04492	0,78528
2409,97852	0,7882
2408,91211	0,7833
2407,84766	0,78609
2406,78125	0,78371
2405,71484	0,7849
2404,64844	0,78384
2403,58203	0,78577
2402,51367	0,7808
2401,44727	0,78046
2400,38086	0,78174
2399,3125	0,78213
2398,24609	0,78129
2397,17773	0,77907
2396,10938	0,77956
2395,04102	0,78222
2393,97266	0,77959
2392,9043	0,78025
2391,83594	0,77675
2390,76758	0,77984
2389,69727	0,7779
2388,62891	0,7764
2387,55859	0,77687
2386,49023	0,77476
2385,41992	0,77621
2384,34961	0,77498
2383,2793	0,77948
2382,20898	0,77808
2381,13867	0,77541
2380,06836	0,77869
2378,99805	0,77388
2377,92773	0,77592
2376,85547	0,77679
2375,78516	0,77789
2374,71289	0,77691
2373,64063	0,77275
2372,57031	0,77203
2371,49805	0,77252
2370,42578	0,7735
2369,35352	0,77423
2368,28125	0,77248
2367,20703	0,77145
2366,13477	0,77388
2365,06055	0,77068
2363,98828	0,77517
2362,91406	0,77385
2361,8418	0,77126
2360,76758	0,77041
2359,69336	0,77018
2358,61914	0,77013
2357,54492	0,77171
2356,4707	0,77153
2355,39453	0,76948
2354,32031	0,77082
2353,24609	0,77017
2352,16992	0,7718
2351,09375	0,77121
2350,01953	0,77096
2348,94336	0,76976
2347,86719	0,76932
2346,79102	0,76928
2345,71484	0,76643
2344,63867	0,76866
2343,56055	0,76934
2342,48438	0,76907
2341,4082	0,76886
2340,33008	0,77105
2339,25195	0,76784
2338,17578	0,769
2337,09766	0,76605
2336,01953	0,76556
2334,94141	0,76461
2333,86328	0,76632
2332,78516	0,76597
2331,70508	0,76556
2330,62695	0,76815
2329,54688	0,76595
2328,46875	0,76655
2327,38867	0,76711
2326,30859	0,76357
2325,23047	0,76517
2324,15039	0,76511
2323,07031	0,76184
2321,98828	0,76355
2320,9082	0,76117
2319,82813	0,75983
2318,74805	0,76389
2317,66602	0,76204
2316,58398	0,75927
2315,50391	0,76197
2314,42188	0,7599
2313,33984	0,76201
2312,25781	0,75742
2311,17578	0,75982
2310,09375	0,75947
2309,01172	0,75896
2307,92773	0,75767
2306,8457	0,75987
2305,76172	0,75798
2304,67969	0,75958
2303,5957	0,75812
2302,51172	0,75815
2301,42773	0,75736
2300,3457	0,756
2299,25977	0,75769
2298,17578	0,75676
2297,0918	0,7581
2296,00781	0,75342
2294,92188	0,75668
2293,83789	0,75601
2292,75195	0,75437
2291,66602	0,75575
2290,58203	0,75572
2289,49609	0,7543
2288,41016	0,75339
2287,32422	0,75058
2286,23633	0,75455
2285,15039	0,75254
2284,06445	0,75403
2282,97656	0,75123
2281,89063	0,75205
2280,80273	0,75317
2279,71484	0,75286
2278,62695	0,75172
2277,53906	0,75354
2276,45117	0,75231
2275,36328	0,75389
2274,27539	0,75002
2273,1875	0,75208
2272,09766	0,75376
2271,00977	0,74735
2269,91992	0,7512
2268,83203	0,7486
2267,74219	0,75026
2266,65234	0,75046
2265,5625	0,74787
2264,47266	0,74698
2263,38281	0,75041
2262,29297	0,74987
2261,20117	0,7473
2260,11133	0,7488
2259,01953	0,74663
2257,92969	0,7511
2256,83789	0,74811
2255,74609	0,74678
2254,6543	0,74684
2253,5625	0,74848
2252,4707	0,74679
2251,37891	0,74583
2250,28711	0,74413
2249,19336	0,74911
2248,10156	0,74568
2247,00781	0,7468
2245,91602	0,74861
2244,82227	0,7471
2243,72852	0,74437
2242,63477	0,74522
2241,54102	0,74478
2240,44727	0,74511
2239,35352	0,7455
2238,25977	0,74531
2237,16406	0,7458
2236,07031	0,74641
2234,97461	0,74555
2233,88086	0,74433
2232,78516	0,74711
2231,68945	0,74376
2230,59375	0,74543
2229,49805	0,74621
2228,40234	0,74476
2227,30469	0,74352
2226,20898	0,74538
2225,11328	0,74359
2224,01563	0,7433
2222,91992	0,74461
2221,82227	0,74528
2220,72461	0,74396
2219,62695	0,74117
2218,5293	0,74486
2217,43164	0,74266
2216,33398	0,74514
2215,23633	0,74313
2214,13672	0,74007
2213,03906	0,74213
2211,93945	0,74262
2210,8418	0,74184
2209,74219	0,74091
2208,64258	0,74069
2207,54297	0,74117
2206,44336	0,74069
2205,34375	0,74006
2204,24414	0,74104
2203,14258	0,73961
2202,04297	0,74206
2200,94141	0,73987
2199,8418	0,74091
2198,74023	0,74007
2197,63867	0,73805
2196,53711	0,74003
2195,43555	0,73893
2194,33398	0,74062
2193,23242	0,73848
2192,13086	0,73947
2191,0293	0,7368
2189,92578	0,73953
2188,82422	0,73725
2187,7207	0,73492
2186,61719	0,73833
2185,51367	0,73657
2184,41016	0,73515
2183,30664	0,73591
2182,20313	0,73366
2181,09961	0,73295
2179,99609	0,73229
2178,89063	0,73193
2177,78711	0,73095
2176,68164	0,73311
2175,57813	0,73242
2174,47266	0,7332
2173,36719	0,73026
2172,26172	0,73283
2171,15625	0,73083
2170,05078	0,73056
2168,94336	0,7311
2167,83789	0,72919
2166,73242	0,72852
2165,625	0,73159
2164,51758	0,73015
2163,41211	0,72891
2162,30469	0,72818
2161,19727	0,72904
2160,08984	0,72549
2158,98242	0,72276
2157,875	0,72694
2156,76563	0,72746
2155,6582	0,72699
2154,54883	0,72512
2153,44141	0,72472
2152,33203	0,72489
2151,22266	0,72324
2150,11328	0,72514
2149,00586	0,72323
2147,89453	0,72202
2146,78516	0,72194
2145,67578	0,72359
2144,56641	0,72282
2143,45508	0,72018
2142,3457	0,7213
2141,23438	0,71966
2140,12305	0,72127
2139,01172	0,71977
2137,90234	0,71968
2136,78906	0,71735
2135,67773	0,71955
2134,56641	0,71794
2133,45508	0,71574
2132,3418	0,71993
2131,23047	0,71683
2130,11719	0,71753
2129,00586	0,71871
2127,89258	0,7193
2126,7793	0,717
2125,66602	0,71585
2124,55273	0,71788
2123,43945	0,71741
2122,32422	0,71496
2121,21094	0,71683
2120,09766	0,71671
2118,98242	0,71338
2117,86719	0,71458
2116,75391	0,7124
2115,63867	0,71483
2114,52344	0,71544
2113,4082	0,71338
2112,29297	0,71377
2111,17578	0,71507
2110,06055	0,71524
2108,94531	0,71222
2107,82813	0,71312
2106,71289	0,71043
2105,5957	0,71494
2104,47852	0,70883
2103,36133	0,71072
2102,24414	0,70946
2101,12695	0,71041
2100,00977	0,70943
2098,89258	0,71048
2097,77344	0,70908
2096,65625	0,71024
2095,53711	0,70824
[truncated: 1,556 more rows]
