# Supplementary material for: Enhancing the mechanical properties and providing bioactive potential for graphene oxide/montmorillonite hybrid dental resin composites
Source: Sci Rep. 2022 Jun 17;12:10259. doi: 10.1038/s41598-022-13766-1 (PMC9205868; doi:10.1038/s41598-022-13766-1)
Supplement: Supplementary file 12 — Supplementary Information 12. [file 41598_2022_13766_MOESM12_ESM.txt]

3999,66016	0,96066
3998,85449	0,95988
3998,04785	0,95802
3997,24121	0,95663
3996,43555	0,95843
3995,62793	0,9594
3994,82129	0,95968
3994,01465	0,96068
3993,20801	0,95857
3992,40039	0,96197
3991,59277	0,96207
3990,78613	0,96081
3989,97852	0,95812
3989,16992	0,96089
3988,36231	0,9613
3987,55469	0,96049
3986,74609	0,95957
3985,93848	0,9592
3985,12988	0,96029
3984,32129	0,96193
3983,51269	0,96005
3982,7041	0,95936
3981,89551	0,96175
3981,08594	0,96003
3980,27734	0,95875
3979,46777	0,96027
3978,6582	0,95988
3977,84863	0,95882
3977,03906	0,96037
3976,22949	0,95934
3975,41894	0,96401
3974,60938	0,96253
3973,79883	0,9615
3972,98926	0,96066
3972,17871	0,9581
3971,36816	0,96093
3970,55664	0,96135
3969,74609	0,96097
3968,93555	0,96076
3968,12402	0,96277
3967,3125	0,96247
3966,50195	0,96463
3965,69043	0,96538
3964,87891	0,96383
3964,06641	0,96395
3963,25488	0,96185
3962,44238	0,95959
3961,63086	0,96017
3960,81836	0,96227
3960,00586	0,96408
3959,19336	0,96181
3958,38086	0,96302
3957,56836	0,96251
3956,75488	0,96165
3955,94238	0,96429
3955,12891	0,96455
3954,31543	0,96104
3953,50195	0,96364
3952,68848	0,96335
3951,875	0,96514
3951,06055	0,96564
3950,24707	0,96191
3949,43262	0,96312
3948,61816	0,96578
3947,80469	0,96333
3946,98926	0,96375
3946,17481	0,96344
3945,36035	0,96531
3944,5459	0,96738
3943,73047	0,96405
3942,91504	0,96573
3942,09961	0,96718
3941,28418	0,96753
3940,46875	0,96561
3939,65332	0,96553
3938,83789	0,96525
3938,02148	0,96632
3937,20508	0,96387
3936,38965	0,96757
3935,57324	0,96641
3934,75684	0,96582
3933,93945	0,96735
3933,12305	0,96697
3932,30664	0,96881
3931,48926	0,96412
3930,67188	0,96481
3929,85449	0,96676
3929,03711	0,96711
3928,21973	0,96372
3927,40234	0,96754
3926,58496	0,96901
3925,7666	0,96394
3924,94824	0,96643
3924,12988	0,96399
3923,3125	0,96761
3922,49316	0,96809
3921,67481	0,96495
3920,85644	0,96739
3920,03711	0,96892
3919,21875	0,96965
3918,39941	0,97005
3917,58008	0,96892
3916,76074	0,96915
3915,94141	0,96481
3915,12207	0,96623
3914,30176	0,96658
3913,48242	0,97067
3912,66211	0,96652
3911,8418	0,9666
3911,02148	0,96634
3910,20117	0,96907
3909,38086	0,97179
3908,55957	0,9701
3907,73926	0,9657
3906,91797	0,96823
3906,09668	0,96684
3905,27539	0,96911
3904,4541	0,96902
3903,63281	0,96878
3902,81152	0,96734
3901,98926	0,96821
3901,16797	0,96902
3900,3457	0,96595
3899,52344	0,96853
3898,70117	0,9682
3897,87891	0,96886
3897,05664	0,96497
3896,2334	0,96686
3895,41113	0,96941
3894,58789	0,96925
3893,76465	0,96929
3892,94141	0,97092
3892,11816	0,97066
3891,29492	0,96992
3890,4707	0,96444
3889,64746	0,96794
3888,82324	0,96826
3888	0,96583
3887,17578	0,96876
3886,35156	0,96883
3885,52637	0,96795
3884,70215	0,96653
3883,87793	0,96836
3883,05273	0,967
3882,22754	0,9685
3881,40234	0,96937
3880,57715	0,96766
3879,75195	0,9666
3878,92676	0,96641
3878,10156	0,96394
3877,27539	0,96805
3876,44922	0,96584
3875,62402	0,96651
3874,79785	0,96595
3873,9707	0,96901
3873,14453	0,96776
3872,31836	0,96754
3871,49121	0,96613
3870,66504	0,96695
3869,83789	0,96665
3869,01074	0,96579
3868,18359	0,96755
3867,35644	0,96629
3866,5293	0,96527
3865,70117	0,9642
3864,87305	0,96493
3864,0459	0,96603
3863,21777	0,9662
3862,38965	0,96549
3861,56152	0,96632
3860,73242	0,96541
3859,9043	0,96571
3859,07519	0,96607
3858,24707	0,96701
3857,41797	0,96876
3856,58887	0,9652
3855,75977	0,9647
3854,93066	0,9651
3854,10059	0,96449
3853,27148	0,96754
3852,44141	0,96927
3851,61133	0,96342
3850,78125	0,96305
3849,95117	0,96675
3849,12109	0,96322
3848,29102	0,96626
3847,45996	0,96396
3846,62988	0,96747
3845,79883	0,96562
3844,96777	0,9672
3844,13672	0,96301
3843,30566	0,9656
3842,47461	0,96655
3841,64258	0,96631
3840,81152	0,96702
3839,97949	0,96618
3839,14746	0,96723
3838,31543	0,96756
3837,4834	0,9651
3836,65137	0,96584
3835,81836	0,96442
3834,98633	0,96698
3834,15332	0,967
3833,32031	0,96913
3832,48828	0,96705
3831,6543	0,96787
3830,82129	0,96648
3829,98828	0,96715
3829,1543	0,9703
3828,32129	0,96637
3827,48731	0,96529
3826,65332	0,96608
3825,81934	0,96627
3824,98535	0,9695
3824,15137	0,96505
3823,31641	0,96661
3822,48242	0,96921
3821,64746	0,96927
3820,8125	0,96728
3819,97754	0,96689
3819,14258	0,97151
3818,30762	0,96859
3817,47168	0,96556
3816,63672	0,96664
3815,80078	0,96968
3814,96484	0,96845
3814,12891	0,9667
3813,29297	0,96985
3812,45703	0,97093
3811,62012	0,96881
3810,78418	0,96782
3809,94727	0,97157
3809,11035	0,96777
3808,27344	0,96867
3807,43652	0,96903
3806,59961	0,97077
3805,76269	0,96868
3804,92481	0,97247
3804,08789	0,97109
3803,25	0,96983
3802,41211	0,97206
3801,57422	0,97141
3800,73633	0,97218
3799,89746	0,97339
3799,05957	0,97004
3798,2207	0,97347
3797,38281	0,97272
3796,54394	0,96954
3795,70508	0,97263
3794,86621	0,97493
3794,02637	0,97061
3793,1875	0,97242
3792,34766	0,97295
3791,50879	0,97092
3790,66894	0,97393
3789,8291	0,97326
3788,98926	0,97154
3788,14844	0,97253
3787,30859	0,97107
3786,46875	0,97417
3785,62793	0,9746
3784,78711	0,9736
3783,94629	0,97218
3783,10547	0,97444
3782,26465	0,97622
3781,42285	0,97105
3780,58203	0,97482
3779,74023	0,97313
3778,89844	0,97361
3778,05762	0,973
3777,21484	0,97541
3776,37305	0,97387
3775,53125	0,97636
3774,68848	0,97509
3773,84668	0,97568
3773,00391	0,97594
3772,16113	0,97431
3771,31836	0,9771
3770,47559	0,97535
3769,63281	0,97696
3768,78906	0,97395
3767,94629	0,97571
3767,10254	0,97528
3766,25879	0,97433
3765,41504	0,97574
3764,57129	0,97511
3763,72656	0,97662
3762,88281	0,97463
3762,03809	0,97589
3761,19434	0,9787
3760,34961	0,97449
3759,50488	0,97533
3758,66016	0,97644
3757,81543	0,97504
3756,96973	0,97654
3756,125	0,97664
3755,2793	0,97606
3754,43359	0,97389
3753,58789	0,9757
3752,74219	0,97434
3751,89648	0,97469
3751,04981	0,97485
3750,2041	0,97414
3749,35742	0,97387
3748,51074	0,97478
3747,66406	0,97624
3746,81738	0,9726
3745,9707	0,97427
3745,12402	0,97283
3744,27637	0,9735
3743,42969	0,97419
3742,58203	0,9738
3741,73438	0,97412
3740,88672	0,97501
3740,03906	0,97416
3739,19043	0,97361
3738,34277	0,97523
3737,49414	0,9766
3736,64551	0,97554
3735,79688	0,9739
3734,94824	0,97184
3734,09961	0,97343
3733,25098	0,97524
3732,40137	0,97349
3731,55273	0,97382
3730,70313	0,97661
3729,85352	0,97559
3729,00391	0,97325
3728,1543	0,97261
3727,30469	0,97425
3726,4541	0,97385
3725,60449	0,97305
3724,75391	0,97413
3723,90332	0,97209
3723,05273	0,97388
3722,20215	0,97336
3721,35059	0,975
3720,5	0,97378
3719,64844	0,97538
3718,79785	0,97461
3717,94629	0,97314
3717,09473	0,97275
3716,24316	0,97367
3715,39063	0,97283
3714,53906	0,97378
3713,68652	0,97302
3712,83496	0,9723
3711,98242	0,97086
3711,12988	0,97254
3710,27734	0,97749
3709,42481	0,97203
3708,57129	0,97528
3707,71875	0,97313
3706,86523	0,97506
3706,01172	0,97068
3705,1582	0,97322
3704,30469	0,97173
3703,45117	0,97367
3702,59668	0,97463
3701,74316	0,97512
3700,88867	0,97438
3700,03418	0,97755
3699,17969	0,97359
3698,32519	0,9732
3697,4707	0,97371
3696,61621	0,97529
3695,76074	0,97489
3694,90527	0,97498
3694,05078	0,9767
3693,19531	0,97695
3692,33984	0,97717
3691,4834	0,97693
3690,62793	0,97752
3689,77148	0,97713
3688,91602	0,97535
3688,05957	0,97528
3687,20313	0,97999
3686,34668	0,97892
3685,49023	0,9776
3684,63281	0,97608
3683,77637	0,97701
3682,91894	0,97751
3682,06152	0,97791
3681,2041	0,98055
3680,34668	0,97726
3679,48926	0,97994
3678,63184	0,97902
3677,77344	0,98229
3676,91602	0,97909
3676,05762	0,97749
3675,19922	0,97829
3674,34082	0,98059
3673,48242	0,97745
3672,62305	0,98208
3671,76465	0,98069
3670,90527	0,98188
3670,0459	0,98094
3669,18652	0,98286
3668,32715	0,98067
3667,46777	0,98378
3666,6084	0,9818
3665,74805	0,98213
3664,88867	0,98267
3664,02832	0,98467
3663,16797	0,98204
3662,30762	0,9827
3661,44727	0,9832
3660,58594	0,98811
3659,72559	0,984
3658,86426	0,98571
3658,00293	0,98641
3657,14258	0,98463
3656,28125	0,98559
3655,41894	0,98805
3654,55762	0,98726
3653,69531	0,9862
3652,83398	0,98458
3651,97168	0,99076
3651,10938	0,98578
3650,24707	0,98973
3649,38477	0,98628
3648,52246	0,99009
3647,65918	0,98746
3646,7959	0,99091
3645,93359	0,98807
3645,07031	0,99004
3644,20703	0,99153
3643,34375	0,98904
3642,47949	0,99014
3641,61621	0,99054
3640,75195	0,99011
3639,88769	0,99058
3639,02344	0,99176
3638,15918	0,99113
3637,29492	0,99281
3636,43066	0,99118
3635,56543	0,99463
3634,70117	0,9952
3633,83594	0,99005
3632,9707	0,99334
3632,10547	0,99442
3631,24023	0,99329
3630,37402	0,993
3629,50879	0,99702
3628,64258	0,99378
3627,77637	0,99348
3626,91113	0,99501
3626,04394	0,99407
3625,17773	0,99269
3624,31152	0,99508
3623,44434	0,99479
3622,57813	0,99701
3621,71094	0,99467
3620,84375	0,99382
3619,97656	0,9947
3619,10938	0,99258
3618,24121	0,99284
3617,37402	0,99524
3616,50586	0,99302
3615,63867	0,99027
3614,77051	0,99045
3613,90234	0,9934
3613,0332	0,99093
3612,16504	0,99312
3611,2959	0,991
3610,42773	0,99215
3609,55859	0,99184
3608,68945	0,98948
3607,82031	0,99111
3606,95117	0,9907
3606,08106	0,98978
3605,21191	0,98953
3604,3418	0,99009
3603,47168	0,98912
3602,60156	0,99269
3601,73144	0,99034
3600,86133	0,98858
3599,99121	0,98986
3599,12012	0,98838
3598,25	0,98819
3597,37891	0,98665
3596,50781	0,98533
3595,63672	0,98894
3594,76465	0,98658
3593,89356	0,98535
3593,02246	0,98625
3592,15039	0,98592
3591,27832	0,98429
3590,40625	0,98566
3589,53418	0,9885
3588,66211	0,98585
3587,78906	0,98317
3586,91699	0,98616
3586,04394	0,9851
3585,1709	0,9854
3584,29785	0,98677
3583,42481	0,98567
3582,55176	0,98581
3581,67871	0,98356
3580,80469	0,98486
3579,93066	0,98739
3579,05664	0,98331
3578,18262	0,98313
3577,30859	0,98526
3576,43457	0,98397
3575,56055	0,98174
3574,68555	0,98466
3573,81055	0,98455
3572,93555	0,98465
3572,06055	0,98478
3571,18555	0,98221
3570,31055	0,98266
3569,43555	0,98133
3568,55957	0,98556
3567,68359	0,9827
3566,80762	0,98178
3565,93164	0,98513
3565,05566	0,98369
3564,17969	0,98183
3563,30273	0,98157
3562,42676	0,98179
3561,54981	0,98457
3560,67285	0,98289
3559,7959	0,98172
3558,91894	0,98418
3558,04199	0,98416
3557,16406	0,98312
3556,28711	0,98124
3555,40918	0,98494
3554,53125	0,98436
3553,65332	0,98383
3552,77539	0,98325
3551,89648	0,98677
3551,01856	0,98217
3550,13965	0,98181
3549,26074	0,98532
3548,38184	0,98306
3547,50293	0,98372
3546,62402	0,98236
3545,74512	0,9844
3544,86523	0,9831
3543,98633	0,98517
3543,10644	0,98331
3542,22656	0,9857
3541,34668	0,98381
3540,4668	0,98411
3539,58594	0,98422
3538,70606	0,98174
3537,82519	0,9861
3536,94434	0,98268
3536,06348	0,98411
3535,18262	0,98425
3534,30176	0,98462
3533,41992	0,98654
3532,53906	0,98472
3531,65723	0,98534
3530,77539	0,9851
3529,89356	0,98518
3529,01172	0,98608
3528,12988	0,98584
3527,24707	0,98538
3526,36523	0,98604
3525,48242	0,98416
3524,59961	0,98557
3523,7168	0,98579
3522,83398	0,98277
3521,95117	0,98488
3521,06738	0,98888
3520,18457	0,98496
3519,30078	0,98778
3518,41699	0,98506
3517,5332	0,98571
3516,64941	0,98776
3515,76465	0,98624
3514,88086	0,98666
3513,99609	0,98841
3513,11231	0,98758
3512,22754	0,98764
3511,34277	0,98804
3510,45703	0,98802
3509,57227	0,98804
3508,68652	0,98626
3507,80176	0,98689
3506,91602	0,987
3506,03027	0,98613
3505,14453	0,98865
3504,25879	0,99007
3503,37207	0,99065
3502,48633	0,98793
3501,59961	0,98802
3500,71289	0,98908
3499,82617	0,99121
3498,93945	0,98936
3498,05273	0,99042
3497,16504	0,99187
3496,27832	0,98992
3495,39063	0,9891
3494,50293	0,99131
3493,61523	0,99112
3492,72754	0,98909
3491,83984	0,99107
3490,95117	0,99109
3490,06348	0,99104
3489,17481	0,99086
3488,28613	0,98973
3487,39746	0,98957
3486,50879	0,98864
3485,62012	0,99248
3484,73047	0,99239
3483,84082	0,99222
3482,95215	0,99487
3482,0625	0,98984
3481,17285	0,98912
3480,28223	0,99011
3479,39258	0,9885
3478,50195	0,9932
3477,61231	0,98873
3476,72168	0,99352
3475,83106	0,99399
3474,94043	0,99097
3474,04981	0,9887
3473,1582	0,98878
3472,26758	0,98924
3471,37598	0,98978
3470,48438	0,98991
3469,59277	0,99103
3468,70117	0,99273
3467,80957	0,98901
3466,91699	0,98713
3466,02539	0,99385
3465,13281	0,98961
3464,24023	0,99175
3463,34766	0,9893
3462,45508	0,9911
3461,56152	0,99049
3460,66894	0,98812
3459,77539	0,99207
3458,88281	0,99333
3457,98926	0,98949
3457,0957	0,99297
3456,20117	0,99237
3455,30762	0,9901
3454,41309	0,98925
3453,51953	0,99089
3452,625	0,9901
3451,73047	0,9903
3450,83594	0,99016
3449,94141	0,98915
3449,0459	0,98914
3448,15137	0,98947
3447,25586	0,98912
3446,36035	0,99089
3445,46484	0,98917
3444,56934	0,98948
3443,67383	0,99031
3442,77734	0,98934
3441,88184	0,98798
3440,98535	0,98956
3440,08887	0,98956
3439,19238	0,9912
3438,2959	0,99065
3437,39844	0,98848
3436,50195	0,99311
3435,60449	0,99051
3434,70703	0,99207
3433,80957	0,99061
3432,91211	0,9907
3432,01465	0,9892
3431,11719	0,99132
3430,21875	0,9905
3429,32129	0,98895
3428,42285	0,99052
3427,52441	0,99019
3426,62598	0,98961
3425,72656	0,99236
3424,82813	0,9916
3423,92871	0,99233
3423,03027	0,98988
3422,13086	0,99288
3421,23144	0,99187
3420,33106	0,99166
3419,43164	0,9938
3418,53223	0,99327
3417,63184	0,99222
3416,73144	0,99251
3415,83106	0,99163
3414,93066	0,99296
3414,03027	0,99299
3413,12988	0,99186
3412,22852	0,99595
3411,32715	0,99423
3410,42676	0,99379
3409,52539	0,99317
3408,62305	0,99487
3407,72168	0,99354
3406,82031	0,9919
3405,91797	0,9936
3405,01563	0,99198
3404,11426	0,99354
3403,21191	0,99623
3402,30859	0,99594
3401,40625	0,99302
3400,50391	0,99478
3399,60059	0,99167
3398,69727	0,99413
3397,79394	0,99325
3396,89063	0,99424
3395,98731	0,99461
3395,08398	0,99616
3394,17969	0,99505
3393,27539	0,99559
3392,37207	0,99443
3391,46777	0,99391
3390,5625	0,99461
3389,6582	0,99727
3388,75391	0,99894
3387,84863	0,99525
3386,94336	0,99781
3386,03906	0,99494
3385,13281	0,997
3384,22754	0,9955
3383,32227	0,99746
3382,41602	0,99634
3381,51074	0,99589
3380,60449	0,99549
3379,69824	0,99652
3378,79199	0,9968
3377,88574	0,99684
3376,97852	0,99401
3376,07227	0,99614
3375,16504	0,99712
3374,25781	0,99702
3373,35059	0,99518
3372,44336	0,99598
3371,53613	0,99363
3370,62793	0,99654
3369,7207	0,99444
3368,8125	0,99456
3367,9043	0,99502
3366,99609	1
3366,08789	0,99796
3365,17969	0,99577
3364,27051	0,99772
3363,36133	0,99556
3362,45313	0,99874
3361,54394	0,99691
3360,63477	0,99852
3359,72461	0,99621
3358,81543	0,99663
3357,90527	0,99595
3356,99609	0,99678
3356,08594	0,99983
3355,17578	0,9951
3354,26563	0,99451
3353,35449	0,99595
3352,44434	0,99876
3351,5332	0,99676
3350,62207	0,99403
3349,71191	0,99607
3348,79981	0,99702
3347,88867	0,99436
3346,97754	0,99562
3346,06543	0,99717
3345,1543	0,9961
3344,24219	0,99652
3343,33008	0,99734
3342,41797	0,99669
3341,50488	0,99511
3340,59277	0,996
3339,67969	0,99472
3338,76758	0,99833
3337,85449	0,99405
3336,94141	0,99292
3336,02734	0,99461
3335,11426	0,99558
3334,20117	0,99612
3333,28711	0,99697
3332,37305	0,99627
3331,45898	0,99538
3330,54492	0,99317
3329,63086	0,99352
3328,71582	0,99399
3327,80176	0,99427
3326,88672	0,99279
3325,97168	0,99261
3325,05664	0,99423
3324,1416	0,99363
3323,22656	0,99432
3322,31055	0,99355
3321,39453	0,99306
3320,47949	0,99045
3319,56348	0,99209
3318,64746	0,9918
3317,73047	0,99306
3316,81445	0,99264
3315,89746	0,99326
3314,98144	0,99124
3314,06445	0,99045
3313,14746	0,99162
3312,23047	0,99049
3311,3125	0,99255
3310,39551	0,98951
3309,47754	0,99126
3308,55957	0,99157
3307,64258	0,98979
3306,72363	0,99026
3305,80566	0,99074
3304,88769	0,99073
3303,96875	0,99069
3303,05078	0,99093
3302,13184	0,9898
3301,21289	0,98949
3300,29394	0,98864
3299,37402	0,98974
3298,45508	0,98903
3297,53516	0,98852
3296,61523	0,99118
3295,69629	0,98968
3294,77539	0,986
3293,85547	0,98966
3292,93555	0,98831
3292,01465	0,98825
3291,09473	0,98732
3290,17383	0,9878
3289,25293	0,98689
3288,33203	0,98795
3287,41016	0,98705
3286,48926	0,98884
3285,56738	0,98786
3284,64648	0,98829
3283,72461	0,98761
3282,80273	0,98842
3281,87988	0,99004
3280,95801	0,98783
3280,03516	0,99135
3279,11328	0,98652
3278,19043	0,9853
3277,26758	0,98819
3276,34473	0,98634
3275,4209	0,99016
3274,49805	0,98826
3273,57422	0,98859
3272,65137	0,98747
3271,72754	0,98465
3270,80371	0,98742
3269,87891	0,98898
3268,95508	0,9888
3268,03125	0,98746
3267,10644	0,98707
3266,18164	0,98453
3265,25684	0,98893
3264,33203	0,98764
3263,40723	0,98632
3262,48144	0,98616
3261,55664	0,98804
3260,63086	0,98628
3259,70508	0,98842
3258,7793	0,98573
3257,85352	0,98675
3256,92676	0,98987
3256,00098	0,98823
3255,07422	0,9894
3254,14746	0,98662
3253,2207	0,9873
3252,29394	0,98724
3251,36719	0,99016
3250,43945	0,9869
3249,51269	0,98736
3248,58496	0,98854
3247,65723	0,98677
3246,72949	0,98786
3245,80078	0,98726
3244,87305	0,99153
3243,94531	0,9874
3243,0166	0,98941
3242,08789	0,98612
3241,15918	0,99016
3240,23047	0,9887
3239,30078	0,98863
3238,37207	0,98805
3237,44238	0,98915
3236,51367	0,9885
3235,58398	0,99015
3234,6543	0,98918
3233,72363	0,9891
3232,79394	0,9879
3231,86328	0,98937
3230,93359	0,98971
3230,00293	0,98895
3229,07227	0,98886
3228,1416	0,98933
3227,20996	0,9865
3226,2793	0,9888
3225,34766	0,98851
3224,41602	0,99092
3223,48438	0,98928
3222,55273	0,98849
3221,62109	0,99083
3220,68848	0,98988
3219,75684	0,99178
3218,82422	0,98881
3217,8916	0,98877
3216,95898	0,99064
3216,02637	0,98904
3215,09375	0,98993
3214,16016	0,99056
3213,22656	0,99014
3212,29394	0,98973
3211,36035	0,99178
3210,42578	0,99022
3209,49219	0,98995
3208,55859	0,98983
3207,62402	0,99037
3206,68945	0,98977
3205,75488	0,99132
3204,82031	0,98946
3203,88574	0,99096
3202,95117	0,99307
3202,01563	0,99305
3201,08008	0,98904
3200,14551	0,9905
3199,20996	0,98954
3198,27344	0,99013
3197,33789	0,98894
3196,40234	0,99053
3195,46582	0,99151
3194,5293	0,98998
3193,59277	0,98983
3192,65625	0,99081
3191,71973	0,99142
3190,78223	0,99177
3189,8457	0,98945
3188,9082	0,99258
3187,9707	0,99089
3187,0332	0,99048
3186,0957	0,9886
3185,1582	0,99052
3184,21973	0,98969
3183,28125	0,99124
3182,34375	0,99015
3181,40527	0,9914
3180,46582	0,98931
3179,52734	0,99101
3178,58887	0,99047
3177,64941	0,98685
3176,70996	0,98854
3175,77051	0,99016
3174,83106	0,99154
3173,8916	0,98959
3172,95215	0,98803
3172,01172	0,9897
3171,07129	0,99063
3170,13184	0,98908
3169,19141	0,98959
3168,25	0,98886
3167,30957	0,99088
3166,36816	0,98826
3165,42773	0,9903
3164,48633	0,98931
3163,54492	0,99173
3162,60352	0,99034
3161,66211	0,9882
3160,71973	0,99189
3159,77832	0,99153
3158,83594	0,9895
3157,89356	0,98933
3156,95117	0,98741
3156,00879	0,99034
3155,06543	0,98977
3154,12305	0,9886
3153,17969	0,99116
3152,23633	0,9901
3151,29297	0,99232
3150,34961	0,98948
3149,40625	0,99017
3148,46191	0,99078
3147,51758	0,99095
3146,57422	0,99255
3145,62988	0,99114
3144,68555	0,99003
3143,74023	0,99103
3142,7959	0,98902
3141,85059	0,98922
3140,90527	0,99083
3139,96094	0,99254
3139,01465	0,99116
3138,06934	0,99385
3137,12402	0,99101
3136,17773	0,99361
3135,23242	0,98942
3134,28613	0,99082
3133,33984	0,99172
3132,39356	0,99192
3131,44629	0,99001
3130,5	0,99056
3129,55273	0,98793
3128,60547	0,98921
3127,6582	0,98925
3126,71094	0,9894
3125,76367	0,99173
3124,81543	0,98814
3123,86816	0,9901
3122,91992	0,99148
3121,97168	0,98938
3121,02344	0,99132
3120,07519	0,98919
3119,12598	0,99081
3118,17773	0,98955
3117,22852	0,98931
3116,2793	0,98887
3115,33008	0,98953
3114,38086	0,98801
3113,43164	0,99105
3112,48144	0,98893
3111,53125	0,98688
3110,58203	0,98533
3109,63184	0,9886
3108,68066	0,98755
3107,73047	0,9907
3106,78027	0,98915
3105,8291	0,9887
3104,87793	0,99024
3103,92676	0,98858
3102,97559	0,99033
3102,02441	0,9852
3101,07324	0,98654
3100,12109	0,98952
3099,16894	0,98625
3098,2168	0,9897
3097,26465	0,98968
3096,3125	0,98864
3095,36035	0,98672
3094,40723	0,98773
3093,4541	0,98925
3092,50195	0,98589
3091,54883	0,98683
3090,59473	0,98772
3089,6416	0,98725
3088,68848	0,98687
3087,73438	0,98597
3086,78027	0,98924
3085,82617	0,98794
3084,87207	0,98835
3083,91797	0,98944
3082,96289	0,98726
3082,00879	0,98898
3081,05371	0,98516
3080,09863	0,98571
3079,14356	0,9857
3078,18848	0,98599
3077,23242	0,98786
3076,27734	0,98564
3075,32129	0,9857
3074,36523	0,98544
3073,40918	0,98646
3072,45313	0,98318
3071,49609	0,98608
3070,54004	0,98565
3069,58301	0,984
3068,62598	0,98449
3067,66894	0,98236
3066,71191	0,98458
3065,75488	0,98198
3064,79688	0,98206
3063,83984	0,98114
3062,88184	0,98087
3061,92383	0,98156
3060,96582	0,98264
3060,00684	0,98239
3059,04883	0,9816
3058,08984	0,98146
3057,13184	0,98216
3056,17285	0,98158
3055,21289	0,98046
3054,25391	0,98064
3053,29492	0,98187
3052,33496	0,97891
3051,375	0,98151
3050,41602	0,97991
3049,45508	0,9786
3048,49609	0,98023
3047,53516	0,98044
3046,57422	0,97808
3045,61328	0,98071
3044,65234	0,97784
3043,69141	0,97896
3042,73047	0,98042
3041,76953	0,97862
3040,80859	0,97899
3039,8457	0,98112
3038,88477	0,97994
3037,92383	0,98191
3036,96094	0,9779
3035,99805	0,98032
3035,03711	0,98081
3034,07422	0,97774
3033,11133	0,97836
3032,14844	0,97829
3031,18555	0,97828
3030,22266	0,9812
3029,25781	0,97796
3028,29492	0,97799
3027,33203	0,98055
3026,36719	0,98012
3025,4043	0,97862
3024,43945	0,97943
3023,47461	0,97904
3022,51172	0,98004
3021,54688	0,97675
3020,58203	0,97857
3019,61719	0,97893
3018,65234	0,98163
3017,68555	0,98032
3016,7207	0,9796
3015,75586	0,97925
3014,78906	0,97976
3013,82422	0,97675
3012,85742	0,97844
3011,89258	0,97831
3010,92578	0,9823
3009,95898	0,97979
3008,99219	0,97753
3008,02539	0,97945
3007,05859	0,98093
3006,0918	0,9801
3005,12305	0,97725
3004,15625	0,98032
3003,18945	0,97675
3002,2207	0,97985
3001,25391	0,9785
3000,28516	0,98021
2999,31641	0,97931
2998,34766	0,98072
2997,38086	0,97976
2996,41211	0,97953
2995,44336	0,98104
2994,47266	0,98061
2993,50391	0,98245
2992,53516	0,9813
2991,56445	0,97996
2990,5957	0,97835
2989,625	0,98112
2988,65625	0,97906
2987,68555	0,98044
2986,71484	0,98184
2985,74414	0,98139
2984,77344	0,98101
2983,80273	0,98042
2982,83203	0,98186
2981,86133	0,98059
2980,89063	0,97864
2979,91797	0,98295
2978,94727	0,97842
2977,97461	0,98004
2977,00391	0,98083
2976,03125	0,98379
2975,05859	0,9787
2974,08789	0,98174
2973,11523	0,98308
2972,14258	0,98117
2971,16797	0,98077
2970,19531	0,98139
2969,22266	0,98047
2968,25	0,98042
2967,27539	0,97835
2966,30273	0,98127
2965,32813	0,98088
2964,35352	0,9834
2963,38086	0,97835
2962,40625	0,98086
2961,43164	0,98101
2960,45703	0,98039
2959,48242	0,97918
2958,50781	0,98144
2957,53125	0,97949
2956,55664	0,98089
2955,58203	0,98147
2954,60547	0,98139
2953,63086	0,97754
2952,6543	0,97775
2951,67773	0,9809
2950,70117	0,98325
2949,72656	0,98101
2948,75	0,98104
2947,77344	0,97766
2946,79492	0,97916
2945,81836	0,98172
2944,8418	0,98026
2943,86328	0,98071
2942,88672	0,97784
2941,9082	0,97913
2940,93164	0,97976
2939,95313	0,97942
2938,97461	0,97752
2937,99609	0,97676
2937,01758	0,9773
2936,03906	0,97739
2935,06055	0,97695
2934,08203	0,97708
2933,10352	0,9809
2932,12305	0,97545
2931,14453	0,97672
2930,16406	0,97612
2929,18555	0,97502
2928,20508	0,97659
2927,22461	0,97793
2926,24414	0,97552
2925,26367	0,97398
2924,2832	0,97728
2923,30273	0,97575
2922,32227	0,9727
2921,3418	0,97329
2920,35938	0,97352
2919,37891	0,97646
2918,39648	0,97449
2917,41602	0,97423
2916,43359	0,97409
2915,45117	0,97308
2914,46875	0,97426
2913,48633	0,97351
2912,50391	0,97123
2911,52148	0,97403
2910,53906	0,97414
2909,55664	0,97165
2908,57227	0,97079
2907,58984	0,97055
2906,60547	0,97208
2905,62305	0,97097
2904,63867	0,9719
2903,6543	0,97181
2902,67188	0,97052
2901,6875	0,96913
2900,70313	0,96949
2899,7168	0,97048
2898,73242	0,97029
2897,74805	0,97031
2896,76367	0,97052
2895,77734	0,97087
2894,79297	0,97036
2893,80664	0,96871
2892,82031	0,9698
2891,83594	0,96776
2890,84961	0,96964
2889,86328	0,96982
2888,87695	0,96871
2887,89063	0,96581
2886,9043	0,96829
2885,91602	0,96636
2884,92969	0,96835
2883,94141	0,9691
2882,95508	0,9677
2881,9668	0,96678
2880,98047	0,96532
2879,99219	0,96813
2879,00391	0,96934
2878,01563	0,96615
2877,02734	0,9657
2876,03906	0,96516
2875,05078	0,96767
2874,0625	0,96558
2873,07227	0,96653
2872,08398	0,96577
2871,09375	0,9643
2870,10547	0,96547
2869,11523	0,96516
2868,125	0,9657
2867,13477	0,96442
2866,14453	0,96815
2865,1543	0,96219
2864,16406	0,9659
2863,17383	0,96112
2862,18359	0,96594
2861,19336	0,96366
2860,20117	0,96627
2859,21094	0,96384
2858,21875	0,96539
2857,22656	0,9641
2856,23633	0,96199
2855,24414	0,96565
2854,25195	0,96225
2853,25977	0,96403
2852,26758	0,96483
2851,27344	0,96522
2850,28125	0,9621
2849,28906	0,96238
2848,29492	0,96433
2847,30273	0,96252
2846,30859	0,9629
2845,31641	0,96432
2844,32227	0,9622
2843,32813	0,96254
2842,33398	0,96324
2841,33984	0,96309
2840,3457	0,96196
2839,35156	0,96189
2838,35547	0,96311
2837,36133	0,96279
2836,36719	0,96121
2835,37109	0,96299
2834,37695	0,96045
2833,38086	0,95974
2832,38477	0,96163
2831,38867	0,95888
2830,39258	0,96138
2829,39648	0,95791
2828,40039	0,96067
2827,4043	0,9596
2826,4082	0,96074
2825,41016	0,95836
2824,41406	0,96177
2823,41602	0,96071
2822,41992	0,95993
2821,42188	0,96059
2820,42383	0,96019
2819,42578	0,95878
2818,42773	0,95749
2817,42969	0,95999
2816,43164	0,95632
2815,43359	0,95634
2814,43555	0,95926
2813,43555	0,95862
2812,4375	0,95745
2811,4375	0,95737
2810,43945	0,95709
2809,43945	0,95913
2808,43945	0,95985
2807,43945	0,959
2806,43945	0,95895
2805,43945	0,95524
2804,43945	0,95726
2803,43945	0,95789
2802,43945	0,95763
2801,4375	0,95695
2800,4375	0,95802
2799,43555	0,95661
2798,43555	0,95822
2797,43359	0,95583
2796,43164	0,95496
2795,42969	0,95607
2794,42773	0,957
2793,42578	0,95727
2792,42383	0,95788
2791,42188	0,95661
2790,41797	0,95559
2789,41602	0,95478
2788,41406	0,95755
2787,41016	0,95478
2786,40625	0,95493
2785,4043	0,95531
2784,40039	0,95467
2783,39648	0,95552
2782,39258	0,95449
2781,38867	0,95679
2780,38477	0,9561
2779,37891	0,95537
2778,375	0,95588
2777,37109	0,9548
2776,36523	0,95825
2775,36133	0,95381
2774,35547	0,95426
2773,34961	0,95621
2772,34375	0,95425
2771,33789	0,95696
2770,33203	0,95505
2769,32617	0,95283
2768,32031	0,95325
2767,31445	0,95324
2766,30664	0,95415
2765,30078	0,95405
2764,29492	0,95344
2763,28711	0,95175
2762,2793	0,95577
2761,27148	0,95177
2760,26563	0,95385
2759,25781	0,95415
2758,25	0,95381
2757,24023	0,95257
2756,23242	0,95378
2755,22461	0,95253
2754,2168	0,95435
2753,20703	0,95131
2752,19922	0,95274
2751,18945	0,95243
2750,17969	0,94914
2749,16992	0,95349
2748,16211	0,94899
2747,15234	0,94863
2746,14258	0,95029
2745,13086	0,95292
2744,12109	0,95222
2743,11133	0,95123
2742,09961	0,94978
2741,08984	0,95158
2740,07813	0,95092
2739,06836	0,94922
2738,05664	0,9481
2737,04492	0,9489
2736,0332	0,94991
2735,02148	0,95034
2734,00977	0,94786
2732,99805	0,94785
2731,98633	0,94767
2730,97266	0,94942
2729,96094	0,94878
2728,94922	0,94828
2727,93555	0,94813
2726,92188	0,9513
2725,91016	0,94689
2724,89648	0,94906
2723,88281	0,94825
2722,86914	0,94825
2721,85547	0,94499
2720,83984	0,9465
2719,82617	0,94723
2718,8125	0,94728
2717,79688	0,94557
2716,7832	0,94661
2715,76758	0,94508
2714,75195	0,94869
2713,73828	0,94581
2712,72266	0,94365
2711,70703	0,94533
2710,69141	0,9457
2709,67578	0,94482
2708,6582	0,94303
2707,64258	0,94256
2706,62695	0,943
2705,60938	0,94248
2704,59375	0,94336
2703,57617	0,94262
2702,55859	0,94276
2701,54102	0,93997
2700,52539	0,94089
2699,50781	0,94104
2698,48828	0,93947
2697,4707	0,93881
2696,45313	0,94023
2695,43555	0,93999
2694,41602	0,93935
2693,39844	0,93829
2692,37891	0,93807
2691,35938	0,93635
2690,3418	0,94045
2689,32227	0,93723
2688,30273	0,93835
2687,2832	0,93741
2686,26367	0,935
2685,24414	0,93648
2684,22266	0,93788
2683,20313	0,93469
2682,18164	0,93384
2681,16211	0,9354
2680,14063	0,93479
2679,11914	0,93425
2678,09961	0,93194
2677,07813	0,93171
2676,05664	0,93323
2675,03516	0,93483
2674,01367	0,93317
2672,99023	0,93207
2671,96875	0,93055
2670,94727	0,92943
2669,92383	0,9306
2668,90039	0,92934
2667,87891	0,92866
2666,85547	0,92893
2665,83203	0,92886
2664,80859	0,92813
2663,78516	0,92608
2662,76172	0,92921
2661,73828	0,92902
2660,71484	0,92801
2659,68945	0,92928
2658,66602	0,92888
2657,64063	0,9273
2656,61719	0,92752
2655,5918	0,92529
2654,56641	0,92885
2653,54102	0,92741
2652,51563	0,92794
2651,49023	0,92639
2650,46484	0,92271
2649,43945	0,92457
2648,41211	0,92494
2647,38672	0,92367
2646,36133	0,92478
2645,33398	0,92551
2644,30664	0,92261
2643,28125	0,92285
2642,25391	0,92298
2641,22656	0,92323
2640,19922	0,9234
2639,17188	0,92287
2638,14258	0,92315
2637,11523	0,92123
2636,08789	0,92195
2635,05859	0,92272
2634,03125	0,92255
2633,00195	0,92193
2631,97266	0,91895
2630,94531	0,9204
2629,91602	0,9203
2628,88672	0,91976
2627,85742	0,92001
2626,82813	0,92105
2625,79688	0,92
2624,76758	0,91916
2623,73828	0,91822
2622,70703	0,9205
2621,67578	0,92131
2620,64648	0,91753
2619,61523	0,91966
2618,58398	0,91708
2617,55273	0,91606
2616,52148	0,91865
2615,49023	0,91829
2614,45898	0,9171
2613,42773	0,92059
2612,39453	0,91968
2611,36328	0,92023
2610,33008	0,91745
2609,29883	0,91835
2608,26563	0,91815
2607,23242	0,91708
2606,19922	0,91903
2605,16602	0,9161
2604,13281	0,92083
2603,09961	0,91718
2602,06641	0,91703
2601,03125	0,91634
2599,99805	0,91775
2598,96289	0,91832
2597,92969	0,91693
2596,89453	0,91754
2595,85938	0,9182
2594,82422	0,91731
2593,78906	0,91737
2592,75391	0,91808
2591,71875	0,91793
2590,68359	0,91762
2589,64844	0,91626
2588,61133	0,91496
2587,57617	0,9173
2586,53906	0,91726
2585,50391	0,91841
2584,4668	0,91323
2583,42969	0,91692
2582,39258	0,91525
2581,35547	0,91432
2580,31836	0,91527
2579,28125	0,91649
2578,24414	0,91542
2577,20508	0,91472
2576,16797	0,91392
2575,12891	0,91539
2574,0918	0,91465
2573,05273	0,91344
2572,01367	0,91401
2570,97461	0,91217
2569,93555	0,91445
2568,89648	0,91274
2567,85742	0,90888
2566,81836	0,91035
2565,77734	0,91237
2564,73828	0,91164
2563,69727	0,90964
2562,6582	0,91107
2561,61719	0,91163
2560,57617	0,91112
2559,53516	0,90891
2558,49609	0,90805
2557,45313	0,9094
2556,41211	0,90967
2555,37109	0,90864
2554,33008	0,90775
2553,28711	0,91013
2552,24609	0,90667
2551,20313	0,90787
2550,16211	0,90611
2549,11914	0,90748
2548,07617	0,90844
2547,0332	0,90578
2545,99023	0,90463
2544,94727	0,90557
2543,9043	0,90246
2542,86133	0,90598
2541,81641	0,90441
2540,77344	0,90191
2539,72852	0,90195
2538,68555	0,90391
2537,64063	0,90413
2536,5957	0,90461
2535,55078	0,9008
2534,50586	0,9029
2533,46094	0,9024
2532,41602	0,9028
2531,37109	0,9016
2530,32422	0,9011
2529,2793	0,90232
2528,23242	0,89947
2527,1875	0,90004
2526,14063	0,89901
2525,09375	0,90055
2524,04688	0,8992
2523	0,90006
2521,95313	0,89939
2520,90625	0,90133
2519,85938	0,89785
2518,8125	0,89737
2517,76367	0,89733
2516,7168	0,90079
2515,66797	0,89591
2514,61914	0,89576
2513,57227	0,89915
2512,52344	0,89655
2511,47461	0,89432
2510,42578	0,89712
2509,37695	0,89421
2508,32617	0,89561
2507,27734	0,8945
2506,22852	0,89446
2505,17773	0,89384
2504,12891	0,89418
2503,07813	0,89475
2502,02734	0,89491
2500,97656	0,89218
2499,92578	0,89424
2498,875	0,89203
2497,82422	0,89252
2496,77344	0,89218
2495,72266	0,89385
2494,66992	0,89237
2493,61914	0,89385
2492,56641	0,89235
2491,51563	0,89009
2490,46289	0,89038
2489,41016	0,89056
2488,35742	0,89088
2487,30469	0,89095
2486,25195	0,88912
2485,19922	0,89249
2484,14648	0,89044
2483,0918	0,88731
2482,03906	0,88897
2480,98438	0,88875
2479,93164	0,89029
2478,87695	0,89062
2477,82227	0,88965
2476,76758	0,88869
2475,71289	0,88902
2474,6582	0,88807
2473,60352	0,88872
2472,54883	0,88938
2471,49219	0,8878
2470,4375	0,88833
2469,38086	0,88668
2468,32617	0,88559
2467,26953	0,88635
2466,21289	0,88745
2465,15625	0,88519
2464,09961	0,887
2463,04297	0,88478
2461,98633	0,88611
2460,92969	0,88517
2459,87109	0,8851
2458,81445	0,885
2457,75586	0,88399
2456,69922	0,88337
2455,64063	0,88748
2454,58203	0,88292
2453,52344	0,88432
2452,46484	0,88493
2451,40625	0,88423
2450,34766	0,88321
2449,28906	0,88463
2448,23047	0,88419
2447,16992	0,88346
2446,11133	0,88166
2445,05078	0,88215
2443,99023	0,87887
2442,93164	0,88151
2441,87109	0,88063
2440,81055	0,87919
2439,75	0,87848
2438,68945	0,88258
2437,62695	0,87809
2436,56641	0,87798
2435,50586	0,87944
2434,44336	0,87769
2433,38086	0,87661
2432,32031	0,87864
2431,25781	0,87806
2430,19531	0,87749
2429,13281	0,87562
2428,07031	0,87752
2427,00781	0,87561
2425,94531	0,87662
2424,88086	0,87569
2423,81836	0,87238
2422,75391	0,87385
2421,69141	0,87336
2420,62695	0,8729
2419,5625	0,87288
2418,49805	0,87093
2417,43359	0,87187
2416,36914	0,86912
2415,30469	0,87264
2414,24023	0,87091
2413,17578	0,87161
2412,10938	0,87192
2411,04492	0,86866
2409,97852	0,87076
2408,91211	0,86938
2407,84766	0,86725
2406,78125	0,86699
2405,71484	0,86901
2404,64844	0,87039
2403,58203	0,86721
2402,51367	0,86519
2401,44727	0,86703
2400,38086	0,86834
2399,3125	0,86867
2398,24609	0,86527
2397,17773	0,8657
2396,10938	0,86472
2395,04102	0,86484
2393,97266	0,86489
2392,9043	0,86605
2391,83594	0,86518
2390,76758	0,86452
2389,69727	0,86566
2388,62891	0,8652
2387,55859	0,8631
2386,49023	0,86421
2385,41992	0,86221
2384,34961	0,86236
2383,2793	0,86209
2382,20898	0,86125
2381,13867	0,86108
2380,06836	0,86287
2378,99805	0,8613
2377,92773	0,86249
2376,85547	0,8621
2375,78516	0,8615
2374,71289	0,8594
2373,64063	0,86058
2372,57031	0,86039
2371,49805	0,8601
2370,42578	0,85923
2369,35352	0,85893
2368,28125	0,85924
2367,20703	0,85674
2366,13477	0,85985
2365,06055	0,86152
2363,98828	0,85732
2362,91406	0,85762
2361,8418	0,85849
2360,76758	0,85789
2359,69336	0,85828
2358,61914	0,85719
2357,54492	0,85856
2356,4707	0,85587
2355,39453	0,8565
2354,32031	0,85565
2353,24609	0,85458
2352,16992	0,85659
2351,09375	0,85649
2350,01953	0,85519
2348,94336	0,85572
2347,86719	0,8542
2346,79102	0,85594
2345,71484	0,85518
2344,63867	0,85548
2343,56055	0,85233
2342,48438	0,85125
2341,4082	0,85388
2340,33008	0,85191
2339,25195	0,85284
2338,17578	0,85426
2337,09766	0,851
2336,01953	0,85025
2334,94141	0,85191
2333,86328	0,85019
2332,78516	0,85271
2331,70508	0,84921
2330,62695	0,85163
2329,54688	0,85059
2328,46875	0,8501
2327,38867	0,8484
2326,30859	0,84946
2325,23047	0,84674
2324,15039	0,84858
2323,07031	0,84834
2321,98828	0,84788
2320,9082	0,848
2319,82813	0,84894
2318,74805	0,8504
2317,66602	0,84637
2316,58398	0,8478
2315,50391	0,84704
2314,42188	0,84595
2313,33984	0,84411
2312,25781	0,84549
2311,17578	0,84696
2310,09375	0,84714
2309,01172	0,84549
2307,92773	0,84399
2306,8457	0,84601
2305,76172	0,84318
2304,67969	0,84341
2303,5957	0,84397
2302,51172	0,84135
2301,42773	0,84228
2300,3457	0,84382
2299,25977	0,84157
2298,17578	0,8431
2297,0918	0,83994
2296,00781	0,8412
2294,92188	0,84056
2293,83789	0,83933
2292,75195	0,84074
2291,66602	0,83894
2290,58203	0,8385
2289,49609	0,83755
2288,41016	0,83925
2287,32422	0,83789
2286,23633	0,83843
2285,15039	0,83775
2284,06445	0,8369
2282,97656	0,83756
2281,89063	0,83714
2280,80273	0,83583
2279,71484	0,83947
2278,62695	0,8373
2277,53906	0,83439
2276,45117	0,83614
2275,36328	0,83534
2274,27539	0,8338
2273,1875	0,83429
2272,09766	0,83166
2271,00977	0,83495
2269,91992	0,83551
2268,83203	0,83417
2267,74219	0,83243
2266,65234	0,83478
2265,5625	0,83284
2264,47266	0,83472
2263,38281	0,83528
2262,29297	0,83388
2261,20117	0,83258
2260,11133	0,83162
2259,01953	0,83236
2257,92969	0,83052
2256,83789	0,83274
2255,74609	0,83071
2254,6543	0,83167
2253,5625	0,83262
2252,4707	0,83026
2251,37891	0,8307
2250,28711	0,83257
2249,19336	0,83216
2248,10156	0,8311
2247,00781	0,83222
2245,91602	0,8287
2244,82227	0,8313
2243,72852	0,83188
2242,63477	0,83138
2241,54102	0,82977
2240,44727	0,82985
2239,35352	0,8291
2238,25977	0,82928
2237,16406	0,82922
2236,07031	0,82968
2234,97461	0,82959
2233,88086	0,8286
2232,78516	0,82719
2231,68945	0,82846
2230,59375	0,83038
2229,49805	0,83112
2228,40234	0,82832
2227,30469	0,83036
2226,20898	0,82795
2225,11328	0,82772
2224,01563	0,82903
2222,91992	0,82878
2221,82227	0,82596
2220,72461	0,82554
2219,62695	0,82455
2218,5293	0,82836
2217,43164	0,82535
2216,33398	0,82604
2215,23633	0,82634
2214,13672	0,82521
2213,03906	0,82625
2211,93945	0,82409
2210,8418	0,82532
2209,74219	0,82455
2208,64258	0,82584
2207,54297	0,82486
2206,44336	0,82509
2205,34375	0,82436
2204,24414	0,82504
2203,14258	0,82502
2202,04297	0,82164
2200,94141	0,82444
2199,8418	0,82393
2198,74023	0,82307
2197,63867	0,82418
2196,53711	0,82323
2195,43555	0,8235
2194,33398	0,82122
2193,23242	0,82071
2192,13086	0,81958
2191,0293	0,82074
2189,92578	0,82333
2188,82422	0,82024
2187,7207	0,82048
2186,61719	0,81866
2185,51367	0,81928
2184,41016	0,82072
2183,30664	0,81945
2182,20313	0,8164
2181,09961	0,81702
2179,99609	0,81687
2178,89063	0,81617
2177,78711	0,81497
2176,68164	0,81632
2175,57813	0,81498
2174,47266	0,81852
2173,36719	0,81339
2172,26172	0,81538
2171,15625	0,81291
2170,05078	0,81472
2168,94336	0,81413
2167,83789	0,81321
2166,73242	0,81104
2165,625	0,81212
2164,51758	0,81024
2163,41211	0,81071
2162,30469	0,80965
2161,19727	0,81077
2160,08984	0,80851
2158,98242	0,80887
2157,875	0,80743
2156,76563	0,81006
2155,6582	0,80728
2154,54883	0,80793
2153,44141	0,80609
2152,33203	0,80861
2151,22266	0,80753
2150,11328	0,80533
2149,00586	0,80417
2147,89453	0,80612
2146,78516	0,80333
2145,67578	0,80367
2144,56641	0,8037
2143,45508	0,80249
2142,3457	0,80387
2141,23438	0,80312
2140,12305	0,8021
2139,01172	0,80273
2137,90234	0,80228
2136,78906	0,80262
2135,67773	0,8004
2134,56641	0,79925
2133,45508	0,79873
2132,3418	0,79821
2131,23047	0,80145
2130,11719	0,8005
2129,00586	0,79616
2127,89258	0,79895
2126,7793	0,79859
2125,66602	0,79788
2124,55273	0,79985
2123,43945	0,79937
2122,32422	0,79856
2121,21094	0,79696
2120,09766	0,79915
2118,98242	0,79793
2117,86719	0,79526
2116,75391	0,79756
2115,63867	0,79476
2114,52344	0,79572
2113,4082	0,79604
2112,29297	0,79472
2111,17578	0,7925
2110,06055	0,79215
2108,94531	0,79514
2107,82813	0,79319
2106,71289	0,79395
2105,5957	0,79066
2104,47852	0,79402
2103,36133	0,7939
2102,24414	0,79419
2101,12695	0,79218
2100,00977	0,79017
2098,89258	0,78991
2097,77344	0,79142
2096,65625	0,794
2095,53711	0,79054
[truncated: 1,556 more rows]
